# Supplementary material for: Detection of gene communities in multi-networks reveals cancer drivers
Source: Sci Rep. 2015 Dec 7;5:17386. doi: 10.1038/srep17386 (PMC4671005; doi:10.1038/srep17386)
Supplement: Supplementary Tables [file srep17386-s2.xls]

## Sheet: S1
	Cantini et al. Supplementary Table S1: Comparison between disparity filter and global thresholding filter. The first column reports the tissue, the second the layer TF/miRNA/Tumor expression/Normal expression. Then for each of the two filters the tested thresholds (alpha for disparity filter and distribution percentile for disparity filter), finally the number of nodes and links of the output net…
	Tissue	Layer	disparity filter				global thresholding filter
			alpha Threshold	density	nodes number	links number	percentile distr. Threshold	density	nodes number	links number
	Gastric	TF	0.005	0.0651415	687	15350	0.65	0.186841	5325	2648501
	Gastric	TF	0.01	0.0580093	912	24098	0.7	0.186841	5325	2648501
	Gastric	TF	0.02	0.0475427	1278	38795	0.75	0.0658953	4761	746672
	Gastric	TF	0.03	0.0405856	1603	52112	0.8	0.0658953	4761	746672
	Gastric	TF	0.05	0.0370653	2079	80064	0.85	0.0658953	4761	746672
	Gastric	TF	0.1	0.0367166	3003	165500	0.9	0.0705715	3044	326848
	Gastric	TF	0.2	0.0372993	4760	422468	0.95	0.0692536	2299	182937
	Gastric	TF	0.3	0.0602461	4761	682659	0.99	0.143516	648	30085
	Gastric	TF	0.4	0.122658	5325	1738696	-	-	-	-
	Gastric	TF	0.5	0.172352	5325	2443117	-	-	-	-
	Gastric	MIRNA	0.005	0.00467452	2528	14931	0.65	0.371442	4746	4182392
	Gastric	MIRNA	0.01	0.0073935	3566	46996	0.7	0.323226	4528	3312780
	Gastric	MIRNA	0.02	0.0161651	4348	152766	0.75	0.305928	4405	2967439
	Gastric	MIRNA	0.03	0.0275068	4638	295786	0.8	0.267768	4022	2165230
	Gastric	MIRNA	0.05	0.0538417	4854	634160	0.85	0.244801	3796	1763278
	Gastric	MIRNA	0.1	0.116135	5105	1513005	0.9	0.199728	3305	1090485
	Gastric	MIRNA	0.2	0.219261	5270	3044175	0.95	0.156542	2673	559031
	Gastric	MIRNA	0.3	0.305678	5276	4253640	0.99	0.0863882	1601	110646
	Gastric	MIRNA	0.4	0.381672	5321	5402131	-	-	-	-
	Gastric	MIRNA	0.5	0.462654	5324	6555727	-	-	-	-
	Gastric	TUMOR EXP	0.005	0.00465744	1396	4535	0.65	0.349992	5325	4961196
	Gastric	TUMOR EXP	0.01	0.00167649	3609	10915	0.7	0.299994	5325	4252459
	Gastric	TUMOR EXP	0.02	0.0024616	5226	33608	0.75	0.249995	5325	3543711
	Gastric	TUMOR EXP	0.03	0.00487797	5322	69068	0.8	0.199996	5325	2834970
	Gastric	TUMOR EXP	0.05	0.0123664	5325	175296	0.85	0.149997	5325	2126224
	Gastric	TUMOR EXP	0.1	0.0438493	5325	621571	0.9	0.0999977	5325	1417482
	Gastric	TUMOR EXP	0.2	0.154512	5325	2190226	0.95	0.0499998	5325	708755
	Gastric	TUMOR EXP	0.3	0.31698	5325	4493232	0.99	0.010175	5279	141751
	Gastric	TUMOR EXP	0.4	0.510523	5325	7236746	-	-	-	-
	Gastric	TUMOR EXP	0.5	0.704066	5325	9980248	-	-	-	-
	Gastric	NORMAL EXP	0.005	0.00486027	824	1648	0.65	0.34999	5325	4961157
	Gastric	NORMAL EXP	0.01	0.00131967	3073	6229	0.7	0.299992	5325	4252428
	Gastric	NORMAL EXP	0.02	0.00200109	5175	26790	0.75	0.249993	5325	3543686
	Gastric	NORMAL EXP	0.03	0.00446821	5323	63290	0.8	0.199994	5325	2834950
	Gastric	NORMAL EXP	0.05	0.0128507	5325	182161	0.85	0.149996	5325	2126210
	Gastric	NORMAL EXP	0.1	0.0489594	5325	694007	0.9	0.0999998	5325	1417512
	Gastric	NORMAL EXP	0.2	0.169096	5325	2396966	0.95	0.0499996	5325	708752
	Gastric	NORMAL EXP	0.3	0.334325	5325	4739111	0.99	0.0108082	5122	141748
	Gastric	NORMAL EXP	0.4	0.523193	5325	7416334	-	-	-	-
	Gastric	NORMAL EXP	0.5	0.708553	5325	10043840	-	-	-	-
	Lung	TF	0.005	0.0595232	764	17349	0.65	0.202811	5354	2906277
	Lung	TF	0.01	0.056662	997	28133	0.7	0.0756813	4833	883695
	Lung	TF	0.02	0.047378	1406	46796	0.75	0.0756813	4833	883695
	Lung	TF	0.03	0.0426769	1726	63532	0.8	0.0756813	4833	883695
	Lung	TF	0.05	0.0412757	2175	97585	0.85	0.0756813	4833	883695
	Lung	TF	0.1	0.0400463	3120	194851	0.9	0.080743	3172	406073
	Lung	TF	0.2	0.0416115	4831	485476	0.95	0.0926173	1833	155507
	Lung	TF	0.3	0.0678634	4833	792409	0.99	0.146616	673	33154
	Lung	TF	0.4	0.132025	5354	1891922	-	-	-	-
	Lung	TF	0.5	0.185055	5354	2651837	-	-	-	-
	Lung	MIRNA	0.005	0.00475026	2598	16025	0.65	0.35502	4752	4007594
	Lung	MIRNA	0.01	0.00783237	3589	50430	0.7	0.331213	4630	3549324
	Lung	MIRNA	0.02	0.0169509	4359	161004	0.75	0.287892	4410	2798843
	Lung	MIRNA	0.03	0.0282009	4658	305871	0.8	0.26021	4151	2241272
	Lung	MIRNA	0.05	0.053748	4868	636714	0.85	0.231738	3752	1630714
	Lung	MIRNA	0.1	0.113248	5128	1488710	0.9	0.196167	3342	1095165
	Lung	MIRNA	0.2	0.213906	5293	2995816	0.95	0.15393	2679	552174
	Lung	MIRNA	0.3	0.29856	5301	4194062	0.99	0.0890889	1559	108195
	Lung	MIRNA	0.4	0.374734	5350	5361907	-	-	-	-
	Lung	MIRNA	0.5	0.457563	5353	6554414	-	-	-	-
	Lung	TUMOR EXP	0.005	0.0024476	1655	3350	0.65	0.349999	5354	5015481
	Lung	TUMOR EXP	0.01	0.00151921	3552	9581	0.7	0.299999	5354	4298984
	Lung	TUMOR EXP	0.02	0.00251678	5116	32930	0.75	0.25	5354	3582500
	Lung	TUMOR EXP	0.03	0.00495832	5330	70417	0.8	0.2	5354	2865992
	Lung	TUMOR EXP	0.05	0.0128653	5354	184360	0.85	0.15	5354	2149500
	Lung	TUMOR EXP	0.1	0.0463636	5354	664389	0.9	0.0999999	5354	1432997
	Lung	TUMOR EXP	0.2	0.162462	5354	2328082	0.95	0.0500013	5354	716518
	Lung	TUMOR EXP	0.3	0.33175	5354	4753977	0.99	0.0117517	4939	143305
	Lung	TUMOR EXP	0.4	0.532644	5354	7632778	-	-	-	-
	Lung	TUMOR EXP	0.5	0.729799	5354	10458009	-	-	-	-
	Lung	NORMAL EXP	0.005	0.0041356	982	1992	0.65	0.349999	5354	5015482
	Lung	NORMAL EXP	0.01	0.00209783	2515	6632	0.7	0.299999	5354	4298984
	Lung	NORMAL EXP	0.02	0.00242533	4784	27748	0.75	0.25	5354	3582490
	Lung	NORMAL EXP	0.03	0.00483772	5300	67933	0.8	0.2	5354	2865992
	Lung	NORMAL EXP	0.05	0.0147623	5354	211543	0.85	0.15	5354	2149490
	Lung	NORMAL EXP	0.1	0.0601371	5354	861764	0.9	0.100038	5353	1433000
	Lung	NORMAL EXP	0.2	0.197081	5354	2824163	0.95	0.0518039	5260	716508
	Lung	NORMAL EXP	0.3	0.363866	5354	5214190	0.99	0.0154824	4303	143301
	Lung	NORMAL EXP	0.4	0.543936	5354	7794592	-	-	-	-
	Lung	NORMAL EXP	0.5	0.718838	5354	10300928	-	-	-	-
	Pancreas	TF	0.005	0.0656025	680	15145	0.65	0.187465	5307	2639405
	Pancreas	TF	0.01	0.0594945	899	24015	0.7	0.187465	5307	2639405
	Pancreas	TF	0.02	0.0472413	1274	38308	0.75	0.066	4750	744406
	Pancreas	TF	0.03	0.0408357	1589	51521	0.8	0.066	4750	744406
	Pancreas	TF	0.05	0.0365066	2083	79161	0.85	0.066	4750	744406
	Pancreas	TF	0.1	0.0374629	2953	163287	0.9	0.0710719	3019	323780
	Pancreas	TF	0.2	0.0371736	4749	419100	0.95	0.0698077	2274	180411
	Pancreas	TF	0.3	0.0604582	4750	681901	0.99	0.143063	641	29345
	Pancreas	TF	0.4	0.123186	5307	1734399	-	-	-	-
	Pancreas	TF	0.5	0.173194	5307	2438485	-	-	-	-
	Pancreas	MIRNA	0.005	0.00468694	2526	14947	0.65	0.369329	4716	4106185
	Pancreas	MIRNA	0.01	0.00757112	3518	46838	0.7	0.319561	4509	3247791
	Pancreas	MIRNA	0.02	0.0165604	4296	152781	0.75	0.302535	4385	2907940
	Pancreas	MIRNA	0.03	0.0279423	4601	295694	0.8	0.267105	3988	2123502
	Pancreas	MIRNA	0.05	0.0546069	4817	633404	0.85	0.24634	3748	1729771
	Pancreas	MIRNA	0.1	0.116568	5075	1500844	0.9	0.201558	3260	1070711
	Pancreas	MIRNA	0.2	0.218418	5250	3009502	0.95	0.158814	2633	550296
	Pancreas	MIRNA	0.3	0.304255	5257	4203399	0.99	0.0869444	1585	109143
	Pancreas	MIRNA	0.4	0.380346	5303	5346997	-	-	-	-
	Pancreas	MIRNA	0.5	0.461125	5306	6489950	-	-	-	-
	Pancreas	TUMOR EXP	0.005	0.00311895	781	950	0.65	0.349996	5307	4927760
	Pancreas	TUMOR EXP	0.01	0.00138473	2625	4769	0.7	0.299997	5307	4223797
	Pancreas	TUMOR EXP	0.02	0.00191888	5008	24058	0.75	0.249997	5307	3519832
	Pancreas	TUMOR EXP	0.03	0.004339	5290	60700	0.8	0.199998	5307	2815866
	Pancreas	TUMOR EXP	0.05	0.0131781	5307	185540	0.85	0.15	5307	2111917
	Pancreas	TUMOR EXP	0.1	0.0532749	5307	750082	0.9	0.1	5307	1407950
	Pancreas	TUMOR EXP	0.2	0.183175	5307	2579003	0.95	0.0501132	5301	703972
	Pancreas	TUMOR EXP	0.3	0.352177	5307	4958471	0.99	0.0127067	4708	140794
	Pancreas	TUMOR EXP	0.4	0.53791	5307	7573492	-	-	-	-
	Pancreas	TUMOR EXP	0.5	0.716516	5307	10088166	-	-	-	-
	Pancreas	NORMAL EXP	0.005	0.00965251	148	105	0.65	0.350659	4927799	5302
	Pancreas	NORMAL EXP	0.01	0.00417416	503	527	0.7	0.303304	4223813	5278
	Pancreas	NORMAL EXP	0.02	0.00243358	1397	2373	0.75	0.259395	3519850	5210
	Pancreas	NORMAL EXP	0.03	0.00251611	2188	6020	0.8	0.218359	2815868	5079
	Pancreas	NORMAL EXP	0.05	0.00359337	3437	21218	0.85	0.184285	2111920	4788
	Pancreas	NORMAL EXP	0.1	0.0115075	5299	161531	0.9	0.150433	1407945	4327
	Pancreas	NORMAL EXP	0.2	0.207684	5307	2924084	0.95	0.10641	703977	3638
	Pancreas	NORMAL EXP	0.3	0.492376	5307	6932387	0.99	0.048583	140795	2408
	Pancreas	NORMAL EXP	0.4	0.701198	5307	9872497	-	-	-	-
	Pancreas	NORMAL EXP	0.5	0.843529	5307	11876439	-	-	-	-
	Colon	TF	0.005	0.0673491	612	12592	0.65	0.179912	2383545	5148
	Colon	TF	0.01	0.0588307	821	19803	0.7	0.179912	2383545	5148
	Colon	TF	0.02	0.0717985	945	32025	0.75	0.0617341	646490	4577
	Colon	TF	0.03	0.054159	1302	45870	0.8	0.0617341	646490	4577
	Colon	TF	0.05	0.0355853	1941	66999	0.85	0.0617341	646490	4577
	Colon	TF	0.1	0.0347855	2842	140431	0.9	0.0657761	275350	2894
	Colon	TF	0.2	0.0349172	4576	365499	0.95	0.0658264	150518	2139
	Colon	TF	0.3	0.0570873	4577	597828	0.99	0.132763	28610	657
	Colon	TF	0.4	0.118608	5148	1571361	-	-	-	-
	Colon	TF	0.5	0.16697	5148	2212087	-	-	-	-
	Colon	MIRNA	0.005	0.00469804	2425	13808	0.65	0.350719	3564460	4509
	Colon	MIRNA	0.01	0.00742614	3415	43290	0.7	0.327973	3176940	4402
	Colon	MIRNA	0.02	0.0112004	4236	100465	0.75	0.29454	2562705	4172
	Colon	MIRNA	0.03	0.0328893	4607	348953	0.8	0.273126	2092596	3915
	Colon	MIRNA	0.05	0.0539486	4706	597258	0.85	0.240239	1551993	3595
	Colon	MIRNA	0.1	0.117446	4938	1431598	0.9	0.204739	1065696	3227
	Colon	MIRNA	0.2	0.222492	5093	2884999	0.95	0.162788	551706	2604
	Colon	MIRNA	0.3	0.309456	5100	4023688	0.99	0.087056	101695	1529
	Colon	MIRNA	0.4	0.384612	5144	5087565	-	-	-	-
	Colon	MIRNA	0.5	0.46583	5147	6169090	-	-	-	-
	Colon	TUMOR EXP	0.005	0.00323338	3231	16872	0.65	0.699987	9273688	5148
	Colon	TUMOR EXP	0.01	0.00369438	4210	32732	0.7	0.599988	7948868	5148
	Colon	TUMOR EXP	0.02	0.0054066	4943	66037	0.75	0.49999	6624058	5148
	Colon	TUMOR EXP	0.03	0.00792972	5123	104038	0.8	0.399993	5299260	5148
	Colon	TUMOR EXP	0.05	0.0149393	5148	197922	0.85	0.299996	3974454	5148
	Colon	TUMOR EXP	0.1	0.0424512	5148	562409	0.9	0.199996	2649628	5148
	Colon	TUMOR EXP	0.2	0.144437	5148	1913555	0.95	0.0999984	1324816	5148
	Colon	TUMOR EXP	0.3	0.310784	5148	4117379	0.99	0.0205559	264976	5078
	Colon	TUMOR EXP	0.4	0.523679	5148	6937892	-	-	-	-
	Colon	TUMOR EXP	0.5	0.73853	5148	9784324	-	-	-	-
	Colon	NORMAL EXP	0.005	0.00481349	1744	7316	0.65	0.69999	9273726	5148
	Colon	NORMAL EXP	0.01	0.00389395	3093	18620	0.7	0.599992	7948916	5148
	Colon	NORMAL EXP	0.02	0.00544251	4513	55412	0.75	0.499993	6624100	5148
	Colon	NORMAL EXP	0.03	0.00883538	4970	109099	0.8	0.399998	5299330	5148
	Colon	NORMAL EXP	0.05	0.0197532	5139	260784	0.85	0.300349	3974494	5145
	Colon	NORMAL EXP	0.1	0.0640626	5148	848726	0.9	0.20227	2649646	5119
	Colon	NORMAL EXP	0.2	0.198472	5148	2629433	0.95	0.108862	1324820	4934
	Colon	NORMAL EXP	0.3	0.368301	5148	4879391	0.99	0.036747	264964	3798
	Colon	NORMAL EXP	0.4	0.555993	5148	7366009	-	-	-	-
	Colon	NORMAL EXP	0.5	0.737615	5148	9772201	-	-	-	-

## Sheet: S2
	Cantini et al. Supplementary Table S2: Choice of the optimal alpha threshold for the disparity filter . The first column reports the tissue, the second the layer TF/miRNA/Tumor expression/Normal expression. Then the tested alpha thresholds, the number of links, nodes, density , and the enrichment p-value in validated links of the output network.
	Tissue	Layer	alpha	Links	nodes	density	p-value
	Gastric	TF	0.005	15350	687	0.0651415	7.61063e-07
	Gastric	TF	0.01	24098	912	0.0580093	6.12068e-06
	Gastric	TF	0.02	38795	1278	0.0475427	3.38347e-06
	Gastric	TF	0.03	52112	1603	0.0405856	7.19108e-06
	Gastric	TF	0.05	80064	2079	0.0370653	0.0971161
	Gastric	TF	0.1	165500	3003	0.0367166	1.41893e-08
	Gastric	TF	0.2	422468	4760	0.0372993	2.02925e-88
	Gastric	TF	0.3	682659	4761	0.0602461	<1E-100
	Gastric	TF	0.4	1738696	5325	0.122658	<1E-100
	Gastric	TF	0.5	2443117	5325	0.172352	<1E-100
	Gastric	MIRNA	0.005	14931	2528	0.00467452	0.619554
	Gastric	MIRNA	0.01	46996	3566	0.0073935	0.000173466
	Gastric	MIRNA	0.02	152766	4348	0.0161651	1.09654e-06
	Gastric	MIRNA	0.03	295786	4638	0.0275068	0.000902217
	Gastric	MIRNA	0.05	634160	4854	0.0538417	0.117969
	Gastric	MIRNA	0.1	1513005	5105	0.116135	2.34811e-08
	Gastric	MIRNA	0.2	3044175	5270	0.219261	1.2332e-23
	Gastric	MIRNA	0.3	4253640	5276	0.305678	3.31466e-31
	Gastric	MIRNA	0.4	5402131	5321	0.381672	1.26638e-44
	Gastric	MIRNA	0.5	6555727	5324	0.462654	3.79448e-14
	Gastric	TUMOR EXP	0.005	4535	1396	0.00465744	<1E-100
	Gastric	TUMOR EXP	0.01	10915	3609	0.00167649	<1E-100
	Gastric	TUMOR EXP	0.02	33608	5226	0.0024616	<1E-100
	Gastric	TUMOR EXP	0.03	69068	5322	0.00487797	<1E-100
	Gastric	TUMOR EXP	0.05	175296	5325	0.0123664	<1E-100
	Gastric	TUMOR EXP	0.1	621571	5325	0.0438493	<1E-100
	Gastric	TUMOR EXP	0.2	2190226	5325	0.154512	<1E-100
	Gastric	TUMOR EXP	0.3	4493232	5325	0.31698	<1E-100
	Gastric	TUMOR EXP	0.4	7236746	5325	0.510523	<1E-100
	Gastric	TUMOR EXP	0.5	9980248	5325	0.704066	2.64278e-85
	Gastric	NORMAL EXP	0.005	1648	824	0.00486027	<1E-100
	Gastric	NORMAL EXP	0.01	6229	3073	0.00131967	<1E-100
	Gastric	NORMAL EXP	0.02	26790	5175	0.00200109	<1E-100
	Gastric	NORMAL EXP	0.03	63290	5323	0.00446821	<1E-100
	Gastric	NORMAL EXP	0.05	182161	5325	0.0128507	<1E-100
	Gastric	NORMAL EXP	0.1	694007	5325	0.0489594	<1E-100
	Gastric	NORMAL EXP	0.2	2396966	5325	0.169096	<1E-100
	Gastric	NORMAL EXP	0.3	4739111	5325	0.334325	<1E-100
	Gastric	NORMAL EXP	0.4	7416334	5325	0.523193	<1E-100
	Gastric	NORMAL EXP	0.5	10043840	5325	0.708553	3.18234e-95
	Lung	TF	0.005	17349	764	0.0595232	0.00133426
	Lung	TF	0.01	28133	997	0.056662	3.80596e-05
	Lung	TF	0.02	46796	1406	0.047378	6.78407e-05
	Lung	TF	0.03	63532	1726	0.0426769	0.000502572
	Lung	TF	0.05	97585	2175	0.0412757	0.0141435
	Lung	TF	0.1	194851	3120	0.0400463	3.8721e-06
	Lung	TF	0.2	485476	4831	0.0416115	4.8761e-58
	Lung	TF	0.3	792409	4833	0.0678634	6.66892e-70
	Lung	TF	0.4	1891922	5354	0.132025	4.06203e-88
	Lung	TF	0.5	2651837	5354	0.185055	<1E-100
	Lung	MIRNA	0.005	16025	2598	0.00475026	0.391685
	Lung	MIRNA	0.01	50430	3589	0.00783237	9.60866e-07
	Lung	MIRNA	0.02	161004	4359	0.0169509	6.94284e-14
	Lung	MIRNA	0.03	305871	4658	0.0282009	2.59193e-13
	Lung	MIRNA	0.05	636714	4868	0.053748	1.742e-05
	Lung	MIRNA	0.1	1488710	5128	0.113248	0.0047474
	Lung	MIRNA	0.2	2995816	5293	0.213906	0.0018001
	Lung	MIRNA	0.3	4194062	5301	0.29856	7.11404e-05
	Lung	MIRNA	0.4	5361907	5350	0.374734	2.42217e-09
	Lung	MIRNA	0.5	6554414	5353	0.457563	8.51099e-51
	Lung	TUMOR EXP	0.005	3350	1655	0.0024476	<1E-100
	Lung	TUMOR EXP	0.01	9581	3552	0.00151921	<1E-100
	Lung	TUMOR EXP	0.02	32930	5116	0.00251678	<1E-100
	Lung	TUMOR EXP	0.03	70417	5330	0.00495832	<1E-100
	Lung	TUMOR EXP	0.05	184360	5354	0.0128653	<1E-100
	Lung	TUMOR EXP	0.1	664389	5354	0.0463636	<1E-100
	Lung	TUMOR EXP	0.2	2328082	5354	0.162462	<1E-100
	Lung	TUMOR EXP	0.3	4753977	5354	0.33175	<1E-100
	Lung	TUMOR EXP	0.4	7632778	5354	0.532644	<1E-100
	Lung	TUMOR EXP	0.5	10458009	5354	0.729799	<1E-100
	Lung	NORMAL EXP	0.005	1992	982	0.0041356	5.05061e-27
	Lung	NORMAL EXP	0.01	6632	2515	0.00209783	2.00683e-47
	Lung	NORMAL EXP	0.02	27748	4784	0.00242533	<1E-100
	Lung	NORMAL EXP	0.03	67933	5300	0.00483772	<1E-100
	Lung	NORMAL EXP	0.05	211543	5354	0.0147623	<1E-100
	Lung	NORMAL EXP	0.1	861764	5354	0.0601371	<1E-100
	Lung	NORMAL EXP	0.2	2824163	5354	0.197081	<1E-100
	Lung	NORMAL EXP	0.3	5214190	5354	0.363866	<1E-100
	Lung	NORMAL EXP	0.4	7794592	5354	0.543936	<1E-100
	Lung	NORMAL EXP	0.5	10300928	5354	0.718838	4.01026e-98
	Pancreas	TF	0.005	15145	680	0.0656025	4.19103e-07
	Pancreas	TF	0.01	24015	899	0.0594945	4.16004e-07
	Pancreas	TF	0.02	38308	1274	0.0472413	4.75342e-06
	Pancreas	TF	0.03	51521	1589	0.0408357	6.83921e-05
	Pancreas	TF	0.05	79161	2083	0.0365066	0.252491
	Pancreas	TF	0.1	163287	2953	0.0374629	6.5619e-07
	Pancreas	TF	0.2	419100	4749	0.0371736	9.65191e-81
	Pancreas	TF	0.3	681901	4750	0.0604582	4.55841e-93
	Pancreas	TF	0.4	1734399	5307	0.123186	<1E-100
	Pancreas	TF	0.5	2438485	5307	0.173194	<1E-100
	Pancreas	MIRNA	0.005	14947	2526	0.00468694	0.728769
	Pancreas	MIRNA	0.01	46838	3518	0.00757112	3.10559e-05
	Pancreas	MIRNA	0.02	152781	4296	0.0165604	1.24989e-07
	Pancreas	MIRNA	0.03	295694	4601	0.0279423	0.000436546
	Pancreas	MIRNA	0.05	633404	4817	0.0546069	0.943556
	Pancreas	MIRNA	0.1	1500844	5075	0.116568	4.0544e-05
	Pancreas	MIRNA	0.2	3009502	5250	0.218418	3.48545e-14
	Pancreas	MIRNA	0.3	4203399	5257	0.304255	9.35292e-23
	Pancreas	MIRNA	0.4	5346997	5303	0.380346	2.02267e-34
	Pancreas	MIRNA	0.5	6489950	5306	0.461125	1.49247e-20
	Pancreas	TUMOR EXP	0.005	950	781	0.00311895	2.27527e-44
	Pancreas	TUMOR EXP	0.01	4769	2625	0.00138473	6.81256e-84
	Pancreas	TUMOR EXP	0.02	24058	5008	0.00191888	<1E-100
	Pancreas	TUMOR EXP	0.03	60700	5290	0.004339	<1E-100
	Pancreas	TUMOR EXP	0.05	185540	5307	0.0131781	<1E-100
	Pancreas	TUMOR EXP	0.1	750082	5307	0.0532749	<1E-100
	Pancreas	TUMOR EXP	0.2	2579003	5307	0.183175	<1E-100
	Pancreas	TUMOR EXP	0.3	4958471	5307	0.352177	<1E-100
	Pancreas	TUMOR EXP	0.4	7573492	5307	0.53791	<1E-100
	Pancreas	TUMOR EXP	0.5	10088166	5307	0.716516	<1E-100
	Pancreas	NORMAL EXP	0.005	105	148	0.00965251	1.093e-08
	Pancreas	NORMAL EXP	0.01	527	503	0.00417416	3.18411e-35
	Pancreas	NORMAL EXP	0.02	2373	1397	0.00243358	<1E-100
	Pancreas	NORMAL EXP	0.03	6020	2188	0.00251611	<1E-100
	Pancreas	NORMAL EXP	0.05	21218	3437	0.00359337	<1E-100
	Pancreas	NORMAL EXP	0.1	161531	5299	0.0115075	<1E-100
	Pancreas	NORMAL EXP	0.2	2924084	5307	0.207684	<1E-100
	Pancreas	NORMAL EXP	0.3	6932387	5307	0.492376	<1E-100
	Pancreas	NORMAL EXP	0.4	9872497	5307	0.701198	<1E-100
	Pancreas	NORMAL EXP	0.5	11876439	5307	0.843529	1.30591e-99
	Colon	TF	0.005	12592	612	0.0673491	0.00140288
	Colon	TF	0.01	19803	821	0.0588307	0.00133394
	Colon	TF	0.02	32025	945	0.0717985	0.0183394
	Colon	TF	0.03	45870	1302	0.054159	0.243294
	Colon	TF	0.05	66999	1941	0.0355853	0.705392
	Colon	TF	0.1	140431	2842	0.0347855	1.828e-11
	Colon	TF	0.2	365499	4576	0.0349172	<1E-100
	Colon	TF	0.3	597828	4577	0.0570873	<1E-100
	Colon	TF	0.4	1571361	5148	0.118608	<1E-100
	Colon	TF	0.5	2212087	5148	0.16697	<1E-100
	Colon	MIRNA	0.005	13808	2425	0.00469804	0.101257
	Colon	MIRNA	0.01	43290	3415	0.00742614	0.257203
	Colon	MIRNA	0.02	100465	4236	0.0112004	0.577203
	Colon	MIRNA	0.03	348953	4607	0.0328893	0.785027
	Colon	MIRNA	0.05	597258	4706	0.0539486	1.49326e-06
	Colon	MIRNA	0.1	1431598	4938	0.117446	7.68924e-21
	Colon	MIRNA	0.2	2884999	5093	0.222492	5.93735e-45
	Colon	MIRNA	0.3	4023688	5100	0.309456	2.15059e-52
	Colon	MIRNA	0.4	5087565	5144	0.384612	3.95585e-57
	Colon	MIRNA	0.5	6169090	5147	0.46583	4.03966e-07
	Colon	TUMOR EXP	0.005	16872	3231	0.00323338	3.2883e-55
	Colon	TUMOR EXP	0.01	32732	4210	0.00369438	<1E-100
	Colon	TUMOR EXP	0.02	66037	4943	0.0054066	<1E-100
	Colon	TUMOR EXP	0.03	104038	5123	0.00792972	<1E-100
	Colon	TUMOR EXP	0.05	197922	5148	0.0149393	<1E-100
	Colon	TUMOR EXP	0.1	562409	5148	0.0424512	<1E-100
	Colon	TUMOR EXP	0.2	1913555	5148	0.144437	<1E-100
	Colon	TUMOR EXP	0.3	4117379	5148	0.310784	<1E-100
	Colon	TUMOR EXP	0.4	6937892	5148	0.523679	<1E-100
	Colon	TUMOR EXP	0.5	9784324	5148	0.73853	<1E-100
	Colon	NORMAL EXP	0.005	7316	1744	0.00481349	<1E-100
	Colon	NORMAL EXP	0.01	18620	3093	0.00389395	<1E-100
	Colon	NORMAL EXP	0.02	55412	4513	0.00544251	<1E-100
	Colon	NORMAL EXP	0.03	109099	4970	0.00883538	<1E-100
	Colon	NORMAL EXP	0.05	260784	5139	0.0197532	<1E-100
	Colon	NORMAL EXP	0.1	848726	5148	0.0640626	<1E-100
	Colon	NORMAL EXP	0.2	2629433	5148	0.198472	<1E-100
	Colon	NORMAL EXP	0.3	4879391	5148	0.368301	<1E-100
	Colon	NORMAL EXP	0.4	7366009	5148	0.555993	1.41785e-82
	Colon	NORMAL EXP	0.5	9772201	5148	0.737615	1.42875e-06

## Sheet: S3
	Cantini et al. Supplementary Table S3: Results of the community detection applied to the gastric tumor multiplex . Communities are ranked based on their size, the first column reports the community ID the following columns report the genes belonging to the community with a given ID.
	community ID	Genes inside the community
	1	ABCC5	ACD	ACTR1A	ACTR1B	ADNP	AEBP2	ALS2CL	ANG	ANP32B	AP1B1	AP1S1	AP2M1	ARIH1	AVPI1	BCLAF1	BLZF1	C1orf61	C2CD2L	C6orf47	C7orf43	CAB39	CACNA1S	CCDC97	CCNL2	CD80	CD82	CDKN1B	CHD6	CHRNB1	CKM	CLCN3	CREBZF	CREM	CUL9	CXCL5	DCAF10	DDX31	DGCR8	DHX8	DLD	DNAH7	DNAJB6	DUOX1	E2F6	EEF1A2	EGR4	EIF4ENIF1	EME2
	2	ACTL6A	ADAMTSL4	AGRN	C10orf54	C19orf60	CBFA2T2	CBFA2T3	CBS	CCNDBP1	CD2BP2	CEACAM5	CFDP1	CHIC2	CNST	COIL	CPSF7	CUEDC2	CXADR	DCAF8	DCTPP1	DHRS1	DKK1	DNAL4	DYNLL2	ECD	EFEMP1	ELF3	EPT1	EWSR1	FUBP3	GCC1	GDF15	GNPDA1	GPBP1L1	GPRIN2	HMGN4	HOXB9	HSD17B14	ID1	ID2	ID3	IDH3B	ILF3	ING5	IP6K2	LCMT1	LENG8	LTBP4
	3	ABHD5	ABTB2	AMD1	ANKZF1	ARIH1	ATP6V1H	BCL6	C1orf52	C1orf63	C1RL	C3orf17	CAB39L	CARD6	CBLL1	CCDC117	CD200R1	CDC7	CHMP4B	CLASP1	CMIP	COL2A1	COQ9	CX3CL1	DNER	DPF1	EDAR	EHD3	EI24	EIF2C3	ENC1	ERN1	ESM1	FAF2	FBXO34	GNE	GSR	HLA-DQA1	HOXD1	HRH3	ICAM2	IDH1	IFT20	KCNE4	KDM6A	KIAA0284	KIAA0528	KIAA0556	KIF21A
	4	ABCC3	AGR2	ALG9	ANKRD12	ANKRD13A	AP3M1	APEX1	APOBEC3B	ATM	ATMIN	ATR	BCCIP	BLM	BRCA1	BRCA2	BRIP1	CCNO	CDK1	CHD1L	CHEK2	CSTF1	DCLRE1B	DDX21	DDX5	DHX9	DSCC1	DUSP11	E4F1	EFHD2	EFNB1	EME1	EXO1	FANCD2	FASTKD5	FKBP10	GCFC1	GOLGA2	GPC3	H2AFX	HNRNPUL2	KIAA0430	KIFAP3	KRT7	MDC1	MLH1	MRPL36	MSH2	MSH3
	5	ABCE1	AKAP11	ASXL1	BCL3	BRD9	CARS	CDC42SE1	CDC6	CENPB	CHKA	CHMP4B	CIB2	CLCF1	COMMD7	CPNE1	CRLS1	CSTF1	DBF4	DDIT4	DDX26B	DSN1	EDEM2	EIF2S2	EIF6	EPB41L1	ERAP1	GLUD1	GORASP2	GRK5	GRK6	GSS	HIPK1	HK2	HSPA14	IER3	IER5	JMJD6	KCTD10	KIF3B	KLHL12	LARS	LIF	MAPRE1	MCM5	MCM7	MCM8	MCOLN1	MGA
	6	ACIN1	ADCY7	ADRA2A	AKR1C1	AKR1C2	ASL	AURKA	BBS4	CC2D1A	CCHCR1	CDC27	COTL1	CREB3L2	CRELD2	CUL5	CWC22	CYP51A1	DDX47	DICER1	DNM1L	DNM2	EIF2AK3	FEM1B	FIBP	GALE	GALNT5	GATA4	GIPC1	GMPPA	GXYLT1	HGD	HK1	HYOU1	IFRD2	JAG1	KRT19	KRT8	LNPEP	LRP6	MAGOHB	MBTD1	MED16	MORN2	MTERFD2	MVP	NADSYN1	NCLN	OPTN
	7	ACOX1	ACTR3	ADAM10	ADAR	AFF4	APOL2	ARPC5	BATF	BATF2	BDP1	BIRC3	BST2	C18orf8	CASP1	CAT	CCDC109B	CD274	CD97	CDIPT	CKB	CLDN2	CREB3L4	CTSS	DDX58	DNALI1	DNMT3B	DPP3	DTX3L	EHBP1	ETV7	FAM171A1	GBP2	GSTA1	HLA-E	HPN	ICAM1	IFI35	IFIH1	IFIT3	IFIT5	IL32	IRF1	IRF2	KCNH2	KHDRBS1	KHDRBS3	LAP3	LIN37
	8	ACTB	CFL1	CNN2	EEF1G	EEF2	EIF2C1	EIF2C2	EIF3E	EIF4B	H2AFY	HLA-B	HNRNPA2B1	HNRNPK	HNRNPR	HNRNPU	HNRPLL	IPO8	IRGQ	MAP3K14	MYL6	NACA	NOLC1	PGK1	PGS1	PPIA	PTMA	RPL10	RPL10A	RPL11	RPL12	RPL13	RPL13A	RPL14	RPL15	RPL18	RPL19	RPL21	RPL22	RPL23	RPL23A	RPL24	RPL26	RPL27	RPL27A	RPL28	RPL29	RPL3	RPL31
	9	ACE	AP1S2	ARHGAP15	ARHGDIB	ARRDC1	BTK	C9orf16	CCDC88A	CD40	CDH1	CECR1	CLIC2	CORO1A	CSTA	CTSC	CYTIP	DOCK10	DOCK4	DOCK8	DSP	EGR2	EIF2B4	ELMO1	ENTPD1	EVL	FBXW7	FCHSD2	FGD2	FKBP4	FLI1	FNBP1	GIT2	GNB4	GPR183	HCLS1	HDAC11	HMBS	HVCN1	IFFO1	IL2RG	ITGA4	ITPR1	KDELR1	LAD1	LAPTM5	LCP1	LPXN	LRRK2
	10	ACTG1	ARL4D	B2M	BTBD1	BTF3	CALM2	CANX	COL1A1	CUL2	CYHR1	DMTF1	EEF1B2	EEF1D	EEF1G	EIF1	EIF3E	EIF4A2	EIF4B	EPS8L3	EXOC3	EXOSC2	FBXO9	FTL	GAPDH	GLTSCR2	GNB2L1	HDAC6	HLA-A	HLA-B	HLA-C	HMGB1	HNRNPA1	HSP90AA1	HSPA5	HSPA8	IRGQ	ISL1	LGALS3	MYL12B	MYL6	N4BP2	NPM1	OAZ1	ORAI3	PDE4A	PDRG1	PECR	PTBP2
	11	ACOT13	AHCYL2	AK2	APEH	APRT	ATP5F1	ATP5O	B9D1	BCAR3	BPNT1	BTF3	CACYBP	CAPZA1	CCDC58	CISD1	CISD2	CKS2	CLIC1	COX5B	CRYZ	DAD1	DSTYK	DYNLT1	ECHS1	EIF3M	EPB41	ERP29	ETF1	ETFA	FAM49B	GARS	GCHFR	GLOD4	GLRX5	GMPS	GOT2	GSPT1	HARS	HLA-B	HMGCS1	IKBKE	IL1R2	IL1RL1	LRRC59	LYPLA1	MAT2A	METAP1	MIF
	12	AKR1C3	ANKRD13B	ANXA3	ARL3	C14orf1	C15orf39	CADPS	CDK5RAP2	CDKN2C	CHCHD4	CHGB	CHMP7	COPS6	COX17	CRADD	DHCR24	ECH1	EEF1A1	EFNA1	ERH	FAM195A	FOXA3	FOXC1	FRAT2	GET4	GSTM4	GSTO1	HECW2	HMOX2	HNRNPUL1	HOXB3	HOXC11	HOXC6	HOXD8	HRSP12	HSPE1	KAT5	KATNAL1	KLHDC5	KLHL20	LUC7L2	MAD2L1BP	MGLL	MPHOSPH6	MRPS12	NAT9	NHP2L1	OGFOD2
	13	AAGAB	ANK3	ARFGAP3	ARFRP1	ARRDC3	AXIN2	B3GNT1	BCL9L	BPTF	BTRC	C10orf118	CITED2	CSNK1D	CTCF	CXXC5	DAB2	DCAF7	DGCR2	DIP2A	DNAJB2	EPB41L5	ERBB2IP	FBXW11	FOXO3	FRAT1	GFM2	GOLPH3	HEYL	HIPK2	HNF1A	IGFBP4	KAT2B	KIAA1033	LEF1	LEMD3	LITAF	LMCD1	MAGEA3	MECOM	MFN2	MYOCD	NDFIP1	NEDD4	NF1	NRD1	NUP214	OPA1	PAPOLA
	14	ACTN2	ACVR2B	ADRB2	ADRBK1	AHI1	APOA4	APP	ARID1B	ATP6V0A2	BCL6B	BEST1	C12orf23	C3orf19	CADPS2	CAMTA2	CCDC88B	CDC16	CHMP1B	CNOT1	CNTNAP2	CRTC2	CUX1	DLG3	DYNC1LI2	EZH1	FAM165B	FIG4	GATAD2B	GCLM	GGA1	GNAO1	GNB1	GTF2I	HNRNPF	IP6K1	LRRC4C	MAP3K4	MDP1	MINPP1	MLL5	MRPL44	MTHFR	MYL4	NCAM1	NUP155	PCBP1	PLEKHA6	PNRC2
	15	ACSM3	ADIPOQ	ADIPOR2	APPL1	ARID4A	ARID4B	ASB7	BRMS1L	C14orf43	CDK2AP2	CHD4	CIAPIN1	DNMT1	DNTTIP1	EED	EHMT1	EHMT2	ESCO2	EZH2	FOXP2	GABPA	GABPB2	GATAD2A	GNPTG	H2AFY2	HDAC1	HDAC2	HIF1AN	HINFP	HMG20B	HR	IFRD1	IKZF2	ING2	KBTBD4	KDM1A	KDM5A	KLF9	LCOR	MAD1L1	MAFK	MBD4	MBTPS1	MIER1	MIER2	MNT	MXD1	MXI1
	16	ACSM3	ADORA1	ALDH16A1	ANAPC13	AP3B1	ARHGEF7	ARMC6	ARPC3	ATIC	BCL2L13	BTBD10	BTG1	BTG2	C21orf56	CCDC109B	CDK10	CHTF18	CNOT3	COG2	COG4	CSNK1E	DBP	EFTUD2	EIF3B	ENOPH1	FEM1C	FGB	FKBPL	FTSJD2	GIN1	GNPTAB	ISCU	KLF10	KLF13	LEPROT	MAN2C1	MMP24	MRPS27	MTG1	NFIL3	NFKB2	NR1H3	NR4A2	ODF2	PCMTD1	PHGDH	PKMYT1	PNKP
	17	ACTN2	ACTR2	ADRBK1	APBB2	ATP5I	BANF1	BLOC1S3	BRD8	BSDC1	C2	CALB2	CAMTA2	CHMP1B	CLASP2	CNDP2	CNO	CUEDC1	DEK	DMWD	DOK7	EFNA5	EGLN3	ELF1	ELMOD2	EML3	EXT2	HAUS5	HDDC3	HES4	HHLA3	HNRNPF	IFNGR1	IGHMBP2	INTS7	JOSD1	LBR	MED11	MOCS3	MZT1	NCAPD2	NDUFA6	NDUFS4	NFIC	NFIX	PDIA3	PHYHIPL	PINK1	POLR2A
	18	APPBP2	ARG2	ASH2L	ATXN7	B4GALT1	CA9	CARHSP1	CDCA2	CDH3	CFL2	CPNE7	CTNNA1	CTNNB1	CTTN	DECR1	DENR	ELOF1	EPM2AIP1	F5	FAM179B	FAM84B	FGL1	FZD5	GATAD1	GOPC	GTF2H1	HNRNPH1	HNRNPL	HPS1	IRAK2	IRAK3	ITIH2	JPH1	KIAA1967	LGALS9	LIFR	MAP3K12	MDM4	METTL7A	MLH1	MYD88	NME7	NUTF2	PIAS2	PITPNC1	PKP3	PLCB3	PLEKHA7
	19	ABCB6	ABL1	ABL2	ADAM15	AGR3	ARHGAP32	ARSE	ASAP2	BCR	BIN1	CBLB	CD59	CDK12	CELSR3	CEP63	CRK	CRKL	DAG1	DLGAP4	DMBT1	DOK1	EFNA5	EGLN1	EPHB3	FAM110A	FBLIM1	FGFR1	FLNB	FLNC	FYN	GIPC2	GNS	GPX1	GRB2	GRB7	HEXA	HNRNPR	HSH2D	INPPL1	IRS1	ISG20L2	ITFG2	LRBA	MAP4K1	MAP4K5	MICAL1	NCK1	NEIL1
	20	A2M	ACTC1	ADCY2	AOC3	BUB3	CAND2	CAV1	CEACAM1	CLIC4	CNN1	COL8A2	CRIP2	CRYAB	CSRP2	DAAM2	DES	DNAJB1	EFHC1	FHL1	FOXF2	GNAI3	GREM1	HCFC2	HMGXB4	HSPA1A	HSPB6	HSPB8	IFT80	IGFBP5	IGFBP6	ITGA8	LAMA2	LIMS2	LPAR1	MAMSTR	MAN1C1	MEIS1	MRVI1	MYOCD	NKX3-2	NUCB1	PBX1	PDGFRA	PHLDB2	PKIG	PLAG1	PLEKHM2	PPP1R12B
	21	ALDOA	AMOTL2	AQR	AZIN1	BHLHE41	BIRC5	BRIP1	BUB1	BUB1B	CABLES2	CALCOCO1	CASC5	CCNE2	CDC45	CDCA8	CDT1	CENPE	CENPK	CENPM	CENPN	E2F2	E2F7	EID1	EIF2S1	ERCC4	EXO1	FANCA	FANCG	FEN1	FOXM1	HMGB2	KIF2C	KIF4A	KIFC1	MAN1A2	MCM2	MCM3	MCM4	NCAPD3	NCAPH	NDC80	NFAT5	NUDCD2	NUSAP1	PBK	PHF19	POLA2	PPAN
	22	ADI1	ADNP2	ADSS	AKAP8L	ANKRD11	ANP32A	ATE1	ATP6V1G1	ATXN2L	BEND3	C1orf174	CDC14A	CHMP2A	DCTN4	DDIT3	DIP2B	DOCK5	DPP7	DUT	EAPP	ENSA	ESRRG	EXOC1	EXOC2	FAM136A	FAM98A	GGCX	GRHL2	HSD17B12	KIAA1199	KIAA1731	KLHL3	LZIC	MACF1	MAGED2	METTL1	MLLT1	MTRF1	MYL12A	NCOA3	NR0B2	NR1H2	NTF3	OTUD7B	PCSK6	PICALM	PKN1	POLE4
	23	AGTRAP	AKAP8	AKT1S1	ARID1A	ARID1B	ARL8B	ARPC4	ASPSCR1	ATP6AP1	ATP6V0D1	BANF1	BCL7C	BSG	C19orf6	CDC37	CHD7	CHMP6	CTSD	CX3CL1	CYB561D2	CYBA	DAGLB	DAPK3	DCAF15	DHX38	DPF2	EGFL7	FOXP1	GPT2	GRPEL2	JOSD2	KAT5	KRR1	LMNB2	LY6E	MAML1	MAPKAP1	METTL9	MRPL38	MTDH	NAPA	NONO	NUDT3	OTUB1	PPP5C	PRSS21	RANGAP1	RNH1
	24	AHCY	ALG10B	ANKFY1	ATG16L2	ATG2A	ATG2B	ATG3	ATG4B	ATG5	ATG7	ATP5B	BOLA1	C22orf28	CCDC50	CSDA	DDX1	DNAJC9	EFHA1	ENO1	FAM91A1	FARSA	FASN	FNIP1	FOXK1	FOXK2	GABARAP	GGH	GSTP1	HNRNPA0	HNRNPA3	HNRNPAB	HNRNPH2	HNRNPH3	HNRPDL	ILF2	KBTBD6	KRT10	MAML3	MAP1LC3B	MAPK13	MTMR14	NBR1	NCOA7	NSMAF	NUDT1	NUP210	PDHB	PDIA6
	25	ABAT	APOB	APOC3	ARHGAP4	ARL14	ARNTL2	ATXN3	BIRC6	BPGM	BRMS1	CALU	CEP170	CHD8	CHPF	CLCN7	CRTAP	DDOST	DEAF1	DNAJB9	DNAJC14	EI24	ELL2	EPAS1	EPHX2	ERBB3	ETV5	FBXO22	FLRT3	G3BP2	GADD45B	GPD1	HERC5	HIF1A	HSD17B11	LASP1	LIN7C	MARCH2	MGST3	MRPL45	MRPS31	MUC20	NBR1	NSUN5	OCLN	PARP4	PCK1	PIP5K1A	PPP1R7
	26	ADSSL1	AKAP13	BAIAP2L1	CBY1	CENPJ	CEP250	CIDEB	CLDN5	CLK3	CTH	DCAF7	DENND4A	DFFA	DYRK1A	EML3	FAM53C	FAM65B	FAM82A2	GALNT14	GP1BA	HDAC7	HIST1H2BD	HIVEP2	HSPB6	ING1	IRF9	KIF5C	KLC4	KLF15	LAG3	LMO7	LSR	MAP3K6	MFAP1	MKNK2	MLF1	MSL2	MYCBP2	MYOF	NDUFB10	NEDD4L	PANK1	PANK2	PDZD11	PEG10	PFKFB2	PFN2	PHLDB2
	27	AHSA1	ARMC6	BRF2	C20orf24	C6orf211	CASP4	CCDC59	CIAO1	CLN3	CSPP1	DDOST	DDX20	DPM1	DPM3	DYNC1H1	EML2	ESYT2	ETV3	FANCI	GCN1L1	GEMIN4	GGT7	GSTK1	HEATR1	HEATR2	HEATR3	HIGD1A	HNRNPM	HSPB1	ILK	IPO11	MAGEA12	MAGEA6	MDN1	MMS19	MYC	MYO1B	MYO1D	NCAPG2	NDUFS1	NEK6	NEK7	NUBP2	NUP205	PCID2	PDCD11	PDXDC1	PHB2
	28	AGTPBP1	ATL1	AVEN	BAK1	BAX	BCL2	BCL2A1	BCL2L1	BCL2L11	BCL2L2	BECN1	BID	BMF	BNIP3L	CALR	CAPN2	CLIP2	COX4I1	CYCS	DHFR	DYNC1I2	DYNLL1	DYNLRB1	EXOC4	F2RL1	FDX1	FDXR	FKBP8	FRYL	GAS2	HSPD1	KIAA1191	MCL1	MEX3D	MYLIP	NDOR1	NRF1	NUPR1	NYNRIN	PMAIP1	PNKD	POR	PPP3CA	PXMP2	RCAN2	RGS14	RTN4	SCARF1
	29	ABCF1	ALCAM	ARL5A	ATF7	ATL3	ATP6V1B2	C18orf25	CCDC109B	CNOT6	CTSA	DHFR	DSC2	ERI3	GALNS	HIST3H2A	HOXA3	HPS5	HPS6	INTS12	IRF3	JKAMP	KHSRP	KIAA0020	KLF3	LAGE3	MAD2L2	MBP	NARS	NIPBL	OCIAD1	OFD1	OSBP	PCIF1	PDLIM1	PGAM1	PRRC1	RAB5B	RABGGTB	RHOT1	SCNM1	SLC2A4RG	SLMAP	SP100	SRRM1	SUV420H2	TAF6	TAF9	TFPT
	30	AKR7A2	ALDH2	AP2A1	BMS1	C11orf83	CDC5L	CHGA	COASY	DCAF13	DEGS1	EDC4	EIF2B2	EIF3A	EIF3D	EIF3F	EIF3G	EIF3K	EIF4A3	EIF4E	EIF4G1	EIF4G2	EIF4H	EIF5	FBXO32	FNTA	FUCA1	GPAA1	GPATCH4	GRWD1	GTF3C1	MLST8	MRPS14	MSL3	MTOR	NAMPT	PEX14	PHKB	PINX1	POLDIP3	PPIL1	PREX1	PRPF19	PRR4	PRR5	PRR5L	RPS6KB1	RPTOR	RRP9
	31	AARS2	C6orf203	CECR5	ERLIN2	FASTKD1	FLAD1	HARS2	ICT1	KIAA0391	LETM1	LRRC47	MMAB	MRPL1	MRPL10	MRPL11	MRPL15	MRPL16	MRPL17	MRPL18	MRPL20	MRPL21	MRPL24	MRPL27	MRPL32	MRPL46	MRPL47	MRPL48	MRPL50	MRPL54	MRPS10	MRPS11	MRPS15	MRPS2	MRPS30	MRPS34	MRPS35	MRRF	MTERFD1	MTPAP	MUT	NDUFA8	NDUFA9	NDUFAF1	NDUFAF3	NDUFAF4	NDUFS2	NDUFS3	NGRN
	32	ADAM19	AHSA2	ARAP1	BAG5	CCDC47	CDK13	CEP164	CHD9	CRY2	CYB5B	DBT	DCLRE1C	DDX11	DHCR7	DLGAP4	FAM63A	GDI2	GTF2H3	GTSE1	HAUS2	HAUS5	LRCH4	LZTR1	MRPL32	NKTR	ORAI2	PER1	PILRB	PLEKHG4	POU2F2	PPP1R10	PRPF18	PRR11	PTP4A1	RAB24	RALBP1	RASA2	RDH5	RNF26	SH2B2	SH2D3A	SLC29A1	SOD2	SORBS3	SP2	SPN	SRF	STMN3
	33	AKAP1	ALDH3A1	ANKRD27	ARAF	BCAR1	C9orf156	CCNI	CPS1	CWC25	DNAJB5	DR1	EIF2AK2	EPB41L2	F11R	FABP3	FAM107B	FBXO33	FMOD	FTO	GALNT10	GMDS	GORAB	GPX2	GUSB	HDAC4	IDUA	KIAA0513	MAN2C1	MAPK6	MAX	MDM2	MORC2	NEDD9	NEK3	NUP50	PIM3	PPFIBP2	PPIL4	PRKRIP1	RAPGEF5	RFXANK	RNFT1	SATB2	SCP2	SERPINA3	SERTAD1	SIRT7	SNX18
	34	ACOT8	AGPAT1	AIFM2	ARID5B	BAHCC1	C2orf29	CDCA7L	CLEC11A	CSPP1	DCLK1	DNAJA3	EIF2C4	FASTKD2	FXN	HOXB5	IQCE	IQGAP3	KIAA1524	MAST4	MFGE8	MFHAS1	MIPEP	MMAA	MTRF1	MYCBP	MYO5C	NDUFA4	NDUFA5	NLRX1	NOL11	NOL9	NRXN3	P4HA1	PADI2	POLDIP2	PPA2	PPIP5K2	PRKAB2	PRR11	PSME4	RFX7	SAMD9L	SBNO2	SEC11C	SERPINH1	SHE	SLC25A1	SMYD4
	35	ADRM1	AGGF1	AIFM1	ALCAM	APH1A	ARF6	ARFGEF2	ATP6V1D	C20orf43	CAMK2D	CIITA	CNIH4	DDX27	DIDO1	DPM1	GART	GEMIN7	GTF3C2	HSPH1	IPO11	IRF2BP2	ISG20L2	JKAMP	LIMS1	LPHN1	LRWD1	MAD1L1	MAPRE1	NDUFV3	NUBP2	PARD6B	PDAP1	PFDN4	POLD1	POLR3E	PRPF6	RALGAPB	RPN2	RPS6KA5	SS18L1	STAU1	STX16	SURF4	TH1L	TMCO1	TP53BP2	TP53RK	TPD52L2
	36	ARHGAP9	ASB13	ATN1	BEND7	C11orf54	C16orf48	C9orf100	CCDC136	CCNK	CNNM3	COIL	COMT	DDAH2	DVL2	EYA2	FAM103A1	FAM105B	FASTK	FBXL18	FXR2	GALT	GLYCTK	GRASP	HOXC4	KIAA0907	LRRC41	LRRC61	NPAT	PBLD	PITX1	PLAC8	PLCB1	POLI	RBM17	RBPMS	RNF31	S1PR2	SEC24A	SEMA4G	SERF2	SF1	SIX1	SLC38A2	SMUG1	THAP1	TRAF4	TRIP13	TTLL5
	37	ADAMTS1	AKAP12	CAP2	CAV1	CCL2	CD3EAP	CDH11	CLIC4	COLEC12	CTGF	CXCR7	DAB2	EDN1	ELK3	ESRRA	GPC3	IL1R1	KDM4A	KIFAP3	LTBP2	MACC1	MYH10	MYOF	NCKIPSD	NISCH	NPNT	NRP1	PBX3	PDLIM3	PKD2	PPAP2B	PXN	RBMS1	RCAN1	RGS4	SDC2	SH2D4A	SMNDC1	SPG20	SPTBN1	ST6GAL1	SUDS3	SVIL	TAF1C	TAF5	TGM2	TNFAIP3	UBE2H
	38	ABCA2	ALAS1	ANKS1A	ARNTL	ASCC2	BBC3	BDKRB1	BRAP	CA4	CBX5	CREB1	CSTF2T	DDA1	DUSP12	EIF4EBP1	EPC1	EXD3	FAM169A	FAM82A2	FBXO38	FLOT1	FOXO3	FTH1	FUNDC2	IGSF9	ITGB8	MAFG	MAST2	MBD6	MFN1	MIB2	MUTED	NDUFB5	ORMDL1	PHPT1	PICK1	POLG	POLH	RAB7L1	RBM27	RDH5	RIPK3	SALL4	SLC7A7	SRBD1	SSFA2	SYNE2	TMEM66
	39	ARRDC1	CCNB1IP1	DCUN1D4	DHPS	DTX3L	DZIP3	EIF5A2	ETFB	GUK1	IREB2	ISG15	KIF22	NFATC2IP	PARP9	RBCK1	RFWD3	RNF10	RNF126	RNF130	RNF139	RNF14	RNF166	RNF167	RNF185	RNF19A	RNF220	RNF34	RNF4	RNF43	RNF5	RNF6	RSPRY1	SIAH1	SIM2	SLC1A4	TOPORS	TRAF7	TRIM2	TRIM35	TRIM5	UBE2D3	UBE2E3	UBE2G2	UBE2H	UBE2J2	UBE2T	UBE2Z	UBE4A
	40	ANAPC2	BCS1L	BMP6	CAMSAP1	CCL13	CDK5RAP3	CIZ1	DARS	DDRGK1	DIS3L	DOT1L	EHMT1	ERF	EXPH5	FSCN1	GOLGA1	GTF3C5	HSDL1	ISOC2	KAT2B	LEMD3	LYPD6B	MCCC1	MED27	MRPS2	NOB1	NUP188	NUP214	PHF17	PMPCA	PPID	PPP1R13L	PPP2R4	PRNP	PSMB7	PSMD7	PTCD3	PTRH1	RAB17	REXO4	SPRYD3	STOM	SURF6	TOR1A	TPRN	UBAC1	UFC1	ZBTB3
	41	ADPGK	APOL2	ATF6B	BRAP	C5orf22	CA11	CDK1	CDKN1B	CHCHD2	CNOT7	CNOT8	CNRIP1	DMWD	ENO1	ETV4	FUS	GLYR1	GTF2E1	GTF2H4	HMGXB4	HNRNPA0	HNRNPD	LDHB	MBTPS2	NAE1	NCL	NDUFB5	NT5DC2	OLA1	PALB2	PARK7	PEBP1	PEX1	PHAX	POLE	POLG	RFC1	RINT1	S100P	TADA3	TLE3	TNKS1BP1	TP53	TRAPPC1	TRAPPC6B	TUBA1C	UROD	VPS53
	42	ANAPC1	ANAPC5	APITD1	ASPM	BUB1B	CAMLG	CCNB1	CDC20	CDCA3	CDKN3	CENPA	CENPF	CIT	CKAP5	CKS1B	DNAJC7	ECT2	EMG1	ESF1	FBL	FBXO5	FZR1	GSN	IQGAP3	KIF14	KIF20A	KIF23	KPNA2	MAD2L1	MAPRE2	MLLT6	NEK2	NFIA	NUF2	NUSAP1	PRC1	RACGAP1	RP9	SEH1L	SKA3	SKP2	SLC25A38	SPAG5	TAF7	TEAD1	TIMM8A	UBE2C	WIBG
	43	BLCAP	CBY1	CCND2	CCND3	CEP350	DNASE2	EHF	EPC1	FXYD3	HELQ	HM13	ING3	KLF11	KLF5	LIMK2	LRP10	LZIC	MAP3K11	MARCH8	MUC1	MXD4	NFATC2	NFATC3	P4HB	PDHA1	PI3	PPP1R11	PSIP1	RAB1B	RAD21	SDAD1	SEMA3B	SKIV2L	SLPI	SMC3	SPINK1	SPR	SRCAP	STAG1	STAG2	TMPRSS3	TMX4	TNFRSF21	TSC1	WFDC2	YEATS4	YIPF2	ZNF227
	44	A2M	APLP2	ATP6V1F	CCT8	CD36	CD44	CDCA4	COL1A1	CRYAB	CTSF	FBLN1	FHL1	GNG11	GREM1	HMGXB4	HSPB8	IARS	ICMT	IGFBP6	ITGA8	ITGB1	LMO2	MAPKAPK3	MET	MMP1	MRPS33	MST1	NOM1	PAICS	PKN2	RAB34	RABEPK	RAMP2	RHOJ	SCYL3	SLC7A11	SRPX	TCF7L1	TCP1	TEK	TENC1	TFPI	TTC28	UBE3C	YRDC	ZNF746	ZSCAN18
	45	AFF3	BANK1	BLNK	CCR7	CD19	CD22	CD79A	CD79B	CEACAM6	CSF3R	DERL3	EAF2	GNG7	HDAC9	IGJ	IL16	INPP5D	KCNJ15	LRMP	MMRN1	MS4A1	NAPG	PANX1	PAX5	PLCG2	POU2AF1	PTPN6	PUM1	RB1	RGS13	RLF	SEL1L	SH2B2	SH3BP2	SHC1	SLAMF1	SLC1A2	SPIB	STAP1	STK17B	SUB1	SYK	TLR1	TLR10	TNFRSF13B	TNFRSF17	YWHAG
	46	ABAT	ANKRD22	BPGM	CALU	CAMTA1	CCNT2	CD63	CEP57	CP	CXXC5	DYNLT3	EI24	EPHX2	ERBB3	GPD1	HIST2H2BE	KDM4A	KHK	LASP1	LIN7C	LRRC1	MACC1	MAL2	MAP3K13	MTMR11	MTTP	NKIRAS1	OCLN	PAWR	PRKD2	PTPN12	RAB11FIP1	RBP4	RHPN1	RSRC1	SECTM1	SEMA6A	SLC9A3R1	SMG1	SMG5	SPTBN1	TNFRSF12A	TRADD	WTAP	ZNF281	ZNF33B
	47	ACTN4	ATG9A	CAMK2N1	CCL5	CD2	CD46	CD48	CD53	CD74	CD8A	CYLD	DCP1B	DCP2	EDC3	EPS8L2	FKBP5	GNA13	HLA-DMA	HLA-DOA	HLA-DPB1	HLA-DQB1	HLA-DRA	IL12RB1	JUP	KLRK1	LGALS8	LTA4H	MDK	MICA	PRF1	PTPRF	RAB8B	RAPGEF6	RASGRP1	RFX5	SDC4	SSR2	TFEC	TJAP1	TUFT1	UBE2G1	USO1	VNN2	WFS1	XCL1	ZFP36
	48	AGAP1	AKT2	ASNA1	ATP6V0C	BAG3	BCL2L12	BRMS1	C12orf10	CCS	CHORDC1	DNAJB4	DNAJC2	ENDOG	ENY2	FANCC	GLB1	HOXD1	HSBP1	HSF1	HSP90AA1	HSPA14	KLK5	MAP3K7	MEF2A	NDUFA10	NPRL3	OLR1	PCGF1	PPID	PRKRIP1	RAB11FIP4	SBF2	SEC61B	SERP1	SNRK	SOD1	SRP54	SSU72	STK11	STRADB	TAF10	TFIP11	THG1L	TRIAP1	WIPI2	YIPF2
	49	ABI3	AGPS	AHNAK	ALS2	AOC3	APBA3	ARHGAP1	ARHGAP24	ARHGDIA	ARHGEF18	ARHGEF2	B3GAT3	CIT	DIAPH1	ERRFI1	FAM161A	FEM1A	FMNL2	GNPAT	ICMT	LTV1	MYCN	MYO9A	NCOA5	NDRG2	NFAT5	PAK1	PARD6B	PKD2	PKN2	PKN3	PLXNB1	PPM1F	RAB35	RBM45	RHOB	RND3	SEMA4A	SEMA4B	SGK1	STX6	TRIO	URB1	VAMP4	VAV1	WNK1
	50	ALG2	C9orf78	CHERP	CLDN5	CLUAP1	COL16A1	DNAJC2	ERP44	FBXO4	FBXW2	FBXW5	GAPVD1	GTF3C4	HAMP	INVS	MTMR4	MYOZ3	NCBP1	NRARP	PAM	PER3	PHF16	PLCD1	PMVK	POLE3	PPIC	PPP6C	PRPF4	PTPN3	RAD23B	RALGPS1	SDCCAG3	SET	SETD1B	SLC12A4	SNRNP27	TMEM203	TRIM32	TUBD1	UQCC	USP37	VAV2	VCPIP1	WIPF2	ZNF398
	51	ALOX5AP	APOC1	C5AR1	CCL4	CCR1	CD53	COG3	CSF3R	CXCR4	DAPP1	DOK3	EREG	FCGR2A	FGR	GATA3	GM2A	GNAS	IL6	LNX2	MARK4	MGAT1	NCF2	NFS1	PDK1	PILRA	PLD3	PRR5L	RGS10	RGS16	RGS2	RILPL2	SCAMP2	SIGLEC10	SLAMF6	SLC2A3	SOCS1	SP110	SRGN	STARD13	STAT2	TBL1X	TNFRSF1B	TNFRSF9	TYROBP
	52	ACVR1	ARFGAP3	ARFRP1	ATRN	CAPN7	CUEDC1	DCAF6	DOCK9	DVL1	EID2	FHIT	GFM2	HNF1A	JPH1	LEF1	MFN2	MKS1	NF1	NRAS	PPM1A	PRKAR1B	PYGL	RAB2B	RIN1	SASH3	SCAMP3	SKA2	SMAD2	SMAD3	SMAD4	SMPDL3A	SNRNP70	SP110	ST6GALNAC2	SURF6	TCTA	TEAD4	TM9SF2	TTF1	TTYH3	ZBED5	ZDHHC4	ZNF8
	53	ACAD9	ACADVL	ADPRHL2	AKR1A1	ATP6V1C1	C21orf33	CAPNS1	CDC42EP2	CEP55	COMMD4	DNAJC21	EIF2B2	FBXL19	FGFR1OP2	FOXP2	GFRA1	GPKOW	HGS	HN1	HNRNPC	KIAA0391	LGALS9	MARCH7	MLH3	NPLOC4	PDCD6IP	RHOBTB3	RNMTL1	RSU1	SEC11A	SHH	SMYD3	TBC1D1	TRIM11	U2AF1	UBA1	VPS28	VPS37A	VPS37B	VPS37C	YARS	ZNF587
	54	AMPD3	ANXA6	AP4S1	ARPC1A	CD164	CELF2	COX6A1	CSRP1	CUTA	CXCR7	CYP1B1	CYR61	DAB2	ELMO2	ENPP3	HELZ	HIBCH	HIST1H2AC	HIST1H2BC	HIST1H2BH	HOXB2	KIRREL	LOXL1	LUZP1	MN1	MYH14	NEXN	NPC2	NUBP1	PDLIM3	PEA15	POU2F1	RBM33	RBP4	SDHA	SH2B1	SLC1A2	SMU1	TXNRD2	UGDH	ZNF32
	55	ADIPOR1	AFG3L2	ARF4	ATAD2	C1GALT1	CHD2	COX6C	CSPP1	DENND3	DHDDS	ECSIT	ERAL1	EVI5	GRSF1	H2AFZ	LAS1L	MMAA	MRPL12	MRPL14	MRPL28	MRPL37	MRPL39	MRPL4	MRPL40	MRPS22	MRPS23	MRPS5	MRPS7	OXA1L	PCCB	PGAM5	PNPT1	RNASE1	RPL26L1	SLC25A11	SLC25A13	STOML2	TARS2	TMEM51	USP9X	YARS2
	56	ACSS2	AGR3	CADM1	CCL20	CCL28	CEBPB	COL9A2	DUOX2	EGLN2	FAM118B	GCNT1	GOLM1	GPN1	LCN2	MAOA	MECOM	NFKBIZ	NOSTRIN	NR3C2	NUMB	PPARGC1B	PROCR	RAB3D	RAMP1	RBM47	RPH3AL	RSBN1	SCD	SDCBP2	SH3BGRL2	SLC7A8	SMPD3	SSTR1	TNFRSF1A	TSPAN1	XK	ZC3H12A	ZG16B	ZNF295	ZNF823
	57	AMIGO2	ANXA6	AXL	C11orf68	CALD1	CDH2	CDK6	CEP290	CHI3L1	DPYSL3	EMILIN1	EMP3	F2R	FADS1	FKBP14	FLOT2	GUCY1A3	GUCY1B3	GYPC	HIC1	IL4R	LTBP2	NTHL1	PDGFRB	PDLIM2	PLXND1	PPIL2	PTPLB	PTPRE	RCN3	SEC23B	SERPINF1	SFRP2	SIRPA	SPATA2	TIMP2	TRAF3IP2	TUBA1A	VTA1	VTI1A
	58	AFAP1L2	ASAH1	BCL10	BIRC2	BIRC3	BSCL2	C7orf43	CASP1	CASP10	CASP2	CASP6	CASP8	CASP9	CFLAR	CGGBP1	CHRNB2	CNPY4	DAPK1	DEDD2	EFNA4	EPHA3	FADD	GOLGA3	MBNL1	MZT2B	NOL3	NUCB2	PANK4	PCBD2	PCYT1A	PIGO	RSRC2	SMPD1	SYNRG	TLK1	TNFRSF10B	TXNIP	WDR45	ZC3H7A	ZNF239
	59	APBB3	BIRC2	C16orf70	CA12	CAPNS1	CCNT1	CORO1C	DUSP23	E2F3	EAF1	EXOC8	FA2H	FBXO45	FICD	GGA2	GMDS	GPRC5C	HEXIM1	MKNK1	MLLT10	MLLT3	MRPL43	MT2A	NCBP2	NDUFS6	NSUN4	PDE4DIP	PLA2G10	PTPN11	RREB1	SCGB3A1	SLC4A4	SMCR8	SNTB1	SPATA20	TBP	TMEM43	TSNAX	USP5	ZNF639
	60	ABHD10	ASPH	CCDC12	COX11	DAP3	ELOVL1	FBXO31	FBXO46	FLCN	FNIP1	GLO1	GYS1	HADHA	HADHB	KBTBD6	KBTBD7	KEAP1	KIAA0947	MTMR14	NBR1	NIPSNAP1	OBSL1	OSBPL11	OSBPL8	PIGX	PRDX1	PRDX2	PSMC2	RANBP6	RC3H2	RRS1	SASS6	SESN2	SETD5	SQSTM1	SSBP1	TMEM160	TMX1	TRMT61B	USPL1
	61	ANKHD1	ARHGAP19	ARHGAP5	BLVRB	C15orf29	CARD10	CD99	CHRAC1	DCTN5	DOCK9	ERBB2	FAF1	FOXRED2	GOLGA5	HERPUD1	HNF1B	INSIG1	KLHL22	KRBA1	LSM14B	MSI2	MSX2	PFKM	RAPGEF2	RNPEP	STMN1	SULT1E1	SYVN1	TNRC6A	UBR1	UBR3	UBR4	UBXN4	UBXN6	UNK	USP25	ZFHX3	ZNF434	ZNRF1
	62	ACLY	CD2BP2	CDC42EP2	CXXC1	DDX18	DHX16	EIF5B	ERCC5	FAM83H	FGFBP1	GPX4	HEBP2	KRI1	LBP	LLPH	MFSD1	NFIC	NINJ1	NOSIP	NUB1	PCSK5	PIWIL4	PLEC	POC1B	POLR2B	PORCN	PPRC1	PYCARD	QSOX1	RBPJ	RHBDF1	RNFT1	S100A2	SSNA1	TRMT6	TSEN54	WDYHV1	ZC3H18
	63	ANLN	AQP3	CHFR	CS	EBF1	EFHC1	EPHB4	GNAI1	GOT1	HHEX	IL33	IRF4	KCNE4	KLHDC10	LEPR	MEOX1	MMRN1	MON2	NR2F1	OLFM1	PIGG	PTGDS	PTGER1	RASSF7	RQCD1	S1PR1	SASH1	SCOC	SDPR	SEPP1	SERPINE2	SETBP1	SSBP3	TGFA	TPST1	TTC28	WDR45L	ZNF323
	64	AGR2	AKIRIN2	ARL14	BLCAP	CDC42BPA	CEP135	CRAMP1L	E2F4	FGFR2	GATA2	HELQ	HN1L	HSP90B1	ITPR3	KCNN4	KDM3B	KIF2A	KLF11	KLF5	LZIC	MLPH	NFYA	PTPRG	RASA4	RUSC1	SCGB3A1	SDAD1	SETX	SH2B1	SKIV2L	SLC25A20	TACC2	TARBP2	TFF1	TOR1AIP2	TPM1	TPR	TRAK1
	65	ACAP3	ATP2A2	C14orf119	C8B	CDC14B	CDC26	CDK11A	DENND3	DST	DYNC1LI1	EIF2B5	EIF4E2	EXT1	FAM32A	GPT	HOXB6	IQGAP2	ITGB3BP	KCTD5	LENG1	LMTK2	MED28	NEDD8	PBX2	PNN	POLR3A	RAB3GAP2	SENP8	SFPQ	TBL1XR1	TTC1	TUT1	TXNRD1	UBL5	UBL7	UFSP2	WASF2
	66	ADRBK2	AREG	ARPC5L	ASPA	CDKN1A	CDKN1B	CDKN2A	EPB41	FAM129B	FAM192A	FAM46C	FOSL1	GTF2A1	ITGA2	KCTD20	MAF1	MINK1	MPG	MYBL2	NDUFA13	NMU	OXSR1	PLA1A	PODXL	TAF3	THOC1	TMEM131	TNFSF9	TNIK	TNS3	TRAPPC10	TRIP10	UNKL	VGLL4	VPS37B	ZNF107	ZNF622
	67	ABR	ADM	ATP7B	CAND1	CDT1	COPS2	COPS4	COPS6	COPS7A	COX5A	CRBN	CUL4A	DCAF11	DCAF16	DCAF17	DDA1	DDB2	DET1	DTL	ECE1	FARSB	GALM	HIBADH	KLHL18	MRTO4	PDZK1IP1	POC1B	PTGS2	ROGDI	S100A10	SIPA1	SRM	SULT2A1	TNS4	UCHL3	WDTC1	ZNRF3
	68	ACP1	ACVR1C	BCAT1	COL12A1	CTSB	DOK5	EIF2A	FAP	FBXO32	HCFC1R1	HOXA7	INHBA	INHBB	KAL1	LEPRE1	LOX	LOXL2	NDUFA4L2	NOTCH3	OSMR	PGC	PLOD1	PLXDC2	PMEPA1	RAI14	RBM19	SLC22A5	ST5	THBS2	THY1	TNFSF4	TPRKB	TWIST1	VCAN	VCL	ZFP36L1
	69	ACVRL1	ANGPT2	CD34	CD93	CNRIP1	COL13A1	COL18A1	DCN	DKK3	EFHD1	FBLN1	FNTB	ING4	JAM3	MCAM	MRAS	NES	NID1	OLFML3	PDCD4	PLXDC1	PRICKLE2	RAP1A	RASIP1	RHEB	RHOJ	ROBO4	SOD3	TBX2	TGFB2	THNSL1	VASN	VWF	ZBTB20	ZEB1	ZNF521
	70	ATP2B4	CCT2	CCT4	CCT5	CCT7	CDCA5	CDK4	CIRBP	DCAF13	DDX10	DGKA	EBNA1BP2	EXOSC3	EXOSC5	GNA15	GNL2	HMGN2	IMP3	ITPKA	KLF7	MBIP	MLF2	MPND	NOL12	NUDCD1	PPP1R1B	PRIM2	PTGES2	PUS7	SERBP1	STOML2	TRUB1	TSEN34	USP36	WDR74	ZNF326
	71	AGPAT6	ASF1B	C10orf88	CHAF1A	CLPP	COCH	COL7A1	CSDE1	FASTKD1	GADD45A	GADD45B	GADD45G	GADD45GIP1	HSPA2	LAMA5	LONP1	LSM2	LSM7	NACC1	NCAPG	NF2	NHP2	PLEKHJ1	PRPF31	PSMD1	PTPN1	RAD23A	RECQL4	SDCCAG8	SMARCD2	SSRP1	THAP4	TIMM13	TXNL4A	ZNF593
	72	APOC2	ATP2B1	CD2	CD38	CD4	CD48	CD5	CD53	CD69	CSK	CTSC	DDX46	HCLS1	HSPA13	IL2RG	IL7	IL7R	ITGAL	LAT2	LCK	LPXN	PDCD10	PIK3AP1	PTPN22	PTPRC	PTPRJ	SGPP1	SH2B3	SIT1	STK17A	STK24	TRAF3IP3	TRIM22	ZKSCAN5
	73	ANPEP	BPNT1	C4BPB	CBX4	DGAT1	DNMBP	DPP8	F2RL1	FABP1	GNG12	GUCY2C	HNF4A	INPP1	LATS2	LIMA1	MGST3	MYO1A	NDRG1	NEU1	NINJ1	ONECUT2	PDCD6IP	PDS5A	PDXDC1	PPP2CB	PPP2R5A	PTK2	PTPRH	SDCBP2	TCF7L2	TM4SF20	TOX4	TPD52	VPS37C
	74	ALAD	ANP32E	AP4E1	C4orf34	CALML3	CENPQ	CLNS1A	DCP1A	FAM60A	FRG1	GMCL1	GOSR2	GTPBP3	KLHDC9	LSM2	LSM3	LSM4	LSM5	LSM7	LUC7L3	MEPCE	MTF2	NOC3L	PRPF3	PRPF31	PRPF4	SLC48A1	SNRNP27	TRIM26	TXNL4A	USP32	USP4	VPS8	ZBTB11
	75	AHSA1	CDK7	CES1	CNP	COX7A2	COX7C	CTSF	CTSH	FAT1	FGG	GABPB1	GATC	GLA	GNB2	GNG11	GNG4	GTPBP1	HINT1	HOMER1	HSPA4	PCSK9	PDE3B	PTMS	QPRT	RASSF1	RBCK1	RPL36AL	SH3GLB1	TBCA	TNFRSF10B	UBQLN1	YTHDF2	YWHAE
	76	AARS	AFF1	AGGF1	APC	ARL2	CCNG2	CLPTM1L	DEFB1	DUSP6	FCHO2	GPBP1	ISYNA1	LMNA	LMNB1	PDCD2	PGGT1B	PHF14	PIM1	PML	PPP2CA	PUSL1	RASA3	RPN2	RPRM	SEPT11	STRN3	TM7SF2	TOR1AIP1	TRIM69	TRMT61A	UPP1	URB2	WWP2
	77	AP1G2	C11orf83	C3orf26	CAMKK2	CDC20	CDO1	COG1	CPSF1	CTU2	DBI	DFFB	FAM100A	FBXL6	GGA3	GNL3	GPN3	GTF2H2	KIF15	MAML2	MLL	MRPL37	MTCH2	OIP5	PCDH9	PJA2	PRKAR1A	SPATA5L1	TLE4	TMEM48	TTF2	UBE2J2	VBP1
	78	C11orf49	C1QBP	CAD	COMMD8	COMMD9	EEF2K	EPRS	HSP90AB1	HSPA5	HSPA6	HSPA9	IARS	MAP3K7	MAP3K8	MTIF2	NCALD	NFKB2	NFKBIA	NFKBIB	NFKBIE	NKIRAS2	PPP1R3B	RARS	REL	RELB	TANK	TBK1	TIMM50	TNIP1	TNIP2	TRAF3	TUBB
	79	ANTXR1	ARRDC3	CLEC11A	COL6A1	COL6A3	DAXX	DDR2	EMILIN1	FRMD6	GNAI2	GYPC	LAMA4	LAMB1	LRRC32	MAP7D1	MMP19	MRC2	PCOLCE	PDLIM7	PDPN	PLOD2	PRRX1	PSAP	SERPINE1	SNAI2	TGFB1	TGFB3	THBS1	TNC	TSPAN4	UBR2	VCAN
	80	ACP5	BASP1	BIN2	CD53	CD69	CD86	CXCR4	CYTH4	DOK3	DUSP5	FYB	GLIPR2	HCST	IFI16	IL21R	LILRB1	MAFB	MAPKBP1	MNDA	MPP1	MTUS1	PLEK	PTAFR	RGS1	RUNX3	SAMSN1	SELPLG	SUN1	TLR1	TLR4	TRPV2
	81	ALS2	ARHGAP1	ARHGAP27	ARHGDIA	ARHGDIB	ARHGEF2	BAIAP2	BCR	CDC42	CDC42SE1	DEF6	DIAPH2	ELMO1	ESPN	GNPAT	KIF1B	MDH1	MYO9A	NGEF	PALLD	PLCG1	PLD1	PLEKHG2	RAB35	RAC1	RHOA	RHOH	SEMA4A	SRGAP1	UBE2F	VAV1
	82	AIF1L	AKR1B10	BCAS1	CA2	CCDC149	CCK	CTSE	DDX20	E2F4	EPN3	GATA2	ITPR3	KCNN4	LSM11	MEIS2	MLPH	PHC3	PRMT5	PTPRN2	RUSC1	S100P	SCGB3A1	SDF4	SPDEF	SST	TBC1D8	TFF1	TPD52L1	TRPM2	UPK1B	ZNF174
	83	AGFG1	AHCTF1	ARL6IP6	CSE1L	CSNK1A1	ELAVL1	GTPBP4	H1F0	IPO5	IPO7	NFX1	NUP107	NUP133	NUP153	NUP160	NUP54	NUP62	NUP85	NUP98	NUPL1	NXT1	RANBP2	SEC31A	SNUPN	SRP19	TNPO1	UBR5	VRK3	XPO1	XPOT	ZNF346
	84	BZW1	CCNL1	CD7	DOK1	ELL	FMNL1	ICAM3	IL6R	ITGB7	LAPTM5	LAT2	LEPR	LSP1	NAT10	NCKAP1	NOL10	PDCL	PEX13	PLCB4	PLCG2	PPARG	RASAL3	SASH3	SLC1A1	SP140	STK10	TAF4B	TIPRL	TMEM216
	85	ACAT2	CBL	CFDP1	CLDN11	CLP1	FAM178A	FAM40A	FAM76B	FNBP4	GPATCH4	HBB	HMGA1	KLK7	KPNB1	KPTN	MRP63	NR2C2	NXF1	OLFM1	PAK1IP1	PIKFYVE	PPL	PRMT6	RANBP10	SUMF2	TBK1	TSEN2	TSEN54	ZNF337
	86	ABLIM1	ACAN	BLOC1S1	C1orf61	CTTNBP2NL	CYB5A	ERG	FAM120B	FGD6	GIT1	GRPR	HAPLN1	HOXA5	HYI	MLX	NFYB	PIK3R5	PPP2R5D	PPP3CB	PTK6	SCGB3A1	SLC7A6	SOX15	TMEM120A	UBTF	WDR41	YAF2	ZFAND5
	87	AAMP	AATF	ABT1	AIMP2	AP2S1	BIRC5	CAD	CADPS	CCM2	CSNK1D	DDX49	EIF4A1	EIF5A	HIF3A	IMP4	MEF2D	PRMT1	PSMD11	RAP2A	RRP1B	SAE1	SRRT	TACO1	TK1	TUBB	UBE2M	UTP20
	88	ABI2	CASP7	CCND1	CLTB	DIAPH1	DSG3	ERCC1	FARP2	FLNB	GIPC1	GJB3	HERC1	HSCB	ITGB4	KLK6	KRT18	KRT19	LAMA3	LAMB3	LAMC2	MSLN	MYL6B	PPP2R5B	SERPINB5	TBCB	TRIP6	TUBA4A
	89	CTAGE5	DIO2	ELL	EXOC6	FAIM3	FBXO18	FECH	GCDH	ITFG3	LMO2	LOXL4	MTHFR	NFE2L2	NFIB	PI4K2A	PIKFYVE	PTPN13	SLC40A1	STAT5B	STK17B	TM9SF1	TP53RK	TSPAN12	UBE2M	ZMPSTE24	ZMYM4
	90	CTDSP1	DCK	DHX34	FOXJ3	KDM4B	MED1	MED10	MED11	MED17	MED19	MED20	MED22	MED23	MED25	MED27	MED28	MED29	MED4	MED8	NOL8	OSTF1	PLCD3	RRAGC	TARDBP	TRIP4
	91	ACAD8	ALDOC	ATP6V0E1	BRD2	CRABP2	CST3	CTNNBL1	EML4	EXOC6B	GATA6	HIVEP1	IFNAR1	LETMD1	MYO10	NARF	PLIN2	PPARD	RAB33B	S100A13	SOX4	TFF3	VPS26B	VPS29	VPS35	ZFPM1
	92	ABCF3	BAZ1B	CHPF	DNAJC30	EXOSC6	FHOD1	GNE	GOSR1	MYPOP	OSGEP	PDE5A	PRPF40A	SNAP29	SON	SORL1	STX17	STX3	STX4	STXBP6	SYT1	TAOK2	TXLNA	UPF2	VAMP2
	93	ADRM1	ALDH16A1	CDR2	F3	LRCH3	LUC7L	MTHFD2	PSMC4	PSMC5	PSMD11	PSMD13	PSMD3	PSMD4	PSMD6	PSMD8	SF3B4	SVIP	TCERG1	THAP5	TLK2	TPM3	UBE2B	UCHL5	USP14
	94	AAK1	AGFG2	AP1G1	AP2A1	AP2A2	AP2B1	AP2S1	CHRNG	CLTC	DPYSL2	EHD1	EPN1	EPS15	EPS15L1	HIP1	L1CAM	NAGPA	NECAP1	NECAP2	NUMB	OCLN	PIP5K1C	RRP12	SNX6
	95	AGT	ANXA2	EIF1B	GSTA4	H2AFY2	HACL1	HIRA	ICK	IFITM1	IFITM2	IFITM3	KCTD13	KIAA2018	KLHDC2	LDHA	LRP11	RBM6	S100A11	SORT1	SPAG16	TMSB10	TNFAIP1	TSPYL4
	96	COL1A2	COL3A1	COL4A1	COL4A2	COL5A1	COL5A3	COL6A1	COL6A2	FGA	FN1	GRN	HSD11B1	HSPG2	HTRA1	IGFBP3	ITGA11	ITGA5	ITPRIP	MMP10	PCOLCE	TGFBI	VCAN	WISP1
	97	ADAMTS5	AHCTF1	ANP32A	BAZ2A	BCAS2	C3orf26	COMMD2	COPB2	DPH3	DUSP10	GFM1	HEY1	HIST1H2AJ	IRAK1BP1	MRPL3	MRPL47	NAA50	QTRTD1	SACM1L	SEC13	SLC18A2	SRPRB	TFB2M
	98	AEBP2	AGPAT1	ALDH3A2	BLZF1	CBX3	CNGA1	FANCF	FANCL	GPR108	HECTD3	HES6	IRF2BP1	KDM4C	LHPP	NPC1	NSUN2	PRR14	RNF149	RWDD3	UHRF1BP1	WDR11	ZBTB17	ZNF644
	99	ABCD3	AHCYL1	ALDH1A1	ARPP19	AZGP1	FGFR3	GPX2	KLF6	OSBPL9	PELI1	POLD4	PPFIBP2	RALGDS	SCP2	SEC23IP	SPHK1	TOP2B	TRIM59	USP53	VPS13D	XBP1	ZBTB43	ZNF747
	100	ADARB1	DDX17	FOXA1	INTS1	INTS10	INTS4	INTS5	INTS8	PDIK1L	PFDN6	POLR2E	POLR2H	POLR2I	POLR2J	POLR2L	PPM1D	RDBP	RECQL5	WHSC2	ZFP36L2	ZMYND8	ZNF687
	101	ASB6	ATP6V1E1	AVPI1	C11orf48	ESYT1	FKBP2	HDLBP	MLL3	NMT1	NOP10	POLR2A	POLR2L	PORCN	PPME1	PSMB6	PSMD9	REXO2	SCAMP1	TNFAIP8L1	TSFM	UGGT1	UQCRH
	102	ARRB1	ARRB2	CPA4	CXCL2	CYTH2	CYTIP	DDX27	DGKZ	IPCEF1	LXN	NOP10	PES1	PFKFB3	POLR1C	PPM1B	PRPF4B	RPL7L1	S100A9	SNX27	SPIN1	SPTAN1	THRAP3
	103	BANP	CCDC137	CDKN1C	DBNL	FIZ1	HRAS	INO80B	KRAS	LGALS3BP	LLGL2	LRG1	MED13L	MPDU1	MRPL4	NEK7	NQO2	PFN1	SGK3	SLC25A10	TIMM44	ZFPL1	ZNF598
	104	ACACA	AP4B1	CCDC53	CISH	GAA	HOXC10	IRF8	KRT6B	MAST3	MPZL1	NAB1	NAT1	NGRN	NR2F2	PCNT	PRCC	PTPN2	SLC39A1	STAT5A	TDRD7	TYK2
	105	CD55	CREB3L1	F2RL1	FHL2	HES1	IGF2BP3	INPP1	ITGB5	KCNK1	LDLR	LIMA1	MAP3K5	MGLL	MGST3	MSLN	NBL1	NUPL2	PDCD6IP	PNP	PTPRK	VPS37C
	106	AGAP1	BMP4	C11orf1	C17orf62	C2orf18	DDX6	DIAPH2	ETS1	GALNT2	IDH2	ITGA6	KIF1B	PPP1R14B	PREP	PROX1	RALA	ROCK2	RRAGD	SECISBP2	SIPA1L3	TJP2
	107	APEH	AURKAIP1	CCDC86	CDK3	CHCHD3	COPE	COX5A	DDX54	DLST	DNAJC11	FAM195A	FAM96A	HAGH	HSPA9	RECQL	SCAP	TUFM	UQCRC1	UQCRC2	ZNF598
	108	GAS7	HMGA2	MLF1IP	NR2C1	PIGC	POMP	PSMA1	PSMA6	PSMA7	PSMB1	PSMB2	PSMB3	PSMB4	PSMB5	PSMB6	PSMB7	SERPINB2	SIRT3	SKA3	TNFAIP1
	109	ADNP2	BAMBI	CELF1	CFB	CRADD	DDX42	DEDD	DNMT3A	FZD2	GALNT1	INO80C	IPO9	NUFIP2	PIP4K2B	RFWD2	SLC25A3	SMPDL3A	SREBF2	STK40	TRIM35
	110	CCDC99	DHRS2	DHX40	DNAJC8	GBP3	HERC6	IFI27	IFI6	IFIT1	IFT57	IRF3	IRF5	IRF7	ISG15	MAVS	MX1	POLR3D	TFDP1	THAP8	URGCP
	111	ACSL4	AKTIP	CPNE7	EMID1	EPS8	G2E3	HECTD1	HOOK2	MON1A	MON1B	PASK	TRIM41	UVRAG	VPS11	VPS16	VPS18	VPS41	WDR6	ZNF638
	112	CARD8	CBLN3	CD70	DYNC2LI1	FAHD1	FBXO28	FECH	ITFG3	MME	NAV2	PCGF2	PIKFYVE	SCG2	SLC2A1	SSBP2	STAT5B	TACC1	TM9SF1	ZMPSTE24
	113	C1QBP	DNAJA1	ERI1	GRSF1	GTF3C3	IPO4	KLF7	LRPPRC	MLF2	MRPS30	PNPT1	RPRD2	SLBP	SLC1A5	SLC25A6	SLC4A1AP	STOML2	TBRG4	YARS2
	114	ARID5A	ATXN1	ATXN1L	CCNK	COPZ1	DMPK	ENTPD6	FAM193B	FAT4	GMEB2	KCNAB2	LDB1	MT1G	ODC1	PEPD	QRICH1	R3HDM1	VSNL1	ZC3H10
	115	BMPR1A	BMPR2	C4BPA	CCT3	CMKLR1	DCAF6	FDPS	GADD45A	HDGF	IQGAP1	KDM5B	NUP133	PRUNE	PSMD4	RFWD2	UBAP2L	YY1AP1	ZFYVE27	ZNF502
	116	APBB1IP	ARGLU1	BMP4	C11orf1	C17orf62	CAP1	DDX6	DFNA5	FAM135A	FERMT1	PARVB	PYGL	RALA	SECISBP2	SUPT16H	TANC2	TCN2	TRIM2	TSPAN12
	117	ADD1	AIP	CCDC127	CLDN1	EIF5A2	GP1BA	HCN3	HRH3	LPP	MAP2K3	MAPKAPK2	NAP1L4	PDE2A	PPP1R3C	RUFY3	SRP19	TM9SF4	TRMT61B	UBP1
	118	C20orf72	CDK5RAP1	DAAM2	FKBP1A	HIST1H1C	HIST1H2BK	IDH3B	ITSN1	NAA20	NOP56	PPCDC	RRP15	SF3A3	SH3GL1	SNRPA1	SNRPB	SNRPB2	ZNF410
	119	ADCY2	ADRA2A	ARL6IP5	C10orf54	C12orf23	DYNLL2	EFEMP1	ESCO1	F2R	GNAZ	HLTF	KBTBD6	PIGG	QKI	RGS5	SCNN1A	WBP4
	120	ANAPC10	DDX1	KCTD12	KDM3A	MAD2L1	MIF	NDE1	NR1D2	RAN	RBM33	RIOK1	SF3B14	SNRPE	TECPR1	TMEM14C	TUBB3	YRDC
	121	BTG3	CAPG	DRAP1	GNPNAT1	HMGCR	INTS3	MYO1E	NDUFB6	PACSIN2	PNO1	PRPF38A	SNAPC3	STK19	TBC1D17	TTPAL	UBA3	WASL
	122	CCBL1	COX7B	G3BP1	GBF1	GJB1	GSK3A	IPO13	KRI1	MUS81	NCR2	PCDH17	PRKACA	RAB11B	RANBP3	SIGLEC6	UBAP2	ZBTB8OS
	123	CARM1	DDX23	EFTUD2	EXOSC9	LIPG	MIF4GD	PRPF8	RAVER1	RBM25	RNPS1	SART1	SF3A2	SF3B2	SF3B3	SF3B5	SMARCA4	SNRNP200
	124	ACTR5	ARL6IP1	COG7	DEXI	EIF2B3	EIF2B4	LAPTM4A	NRSN2	PCDH7	PISD	PPP1R15A	PXMP4	SRP9	ZFAND3	ZNF239	ZNF689
	125	ARMC6	CHD3	CHMP1A	EHD2	FOXA2	GINS2	HIPK3	HOXB4	KNTC1	KRT17	LAS1L	NOP58	NUP205	OSBPL10	PPP1R15B	TRAPPC2L
	126	ANXA1	BCKDHA	C18orf32	C1orf31	GLA	GMPPA	GPC6	H2AFV	HP1BP3	POFUT2	RBM28	RRP1	THOC6	YTHDC2	ZC3H4
	127	ASB2	ASB6	CSF1	DIO2	FEM1B	MYO9B	RAB40C	RNF7	SOCS2	SOCS3	SOCS4	SPSB2	TCEAL1	TCEB1	TCEB2
	128	ACTL6A	ACTR8	APPL2	C2orf44	FDFT1	INO80	KIAA1009	MCRS1	PDE12	PIH1D1	PLSCR4	RUVBL1	RUVBL2	VPS72	WWC2
	129	AHR	ARNT	ASS1	C19orf25	DOHH	KIDINS220	MPHOSPH8	MPND	SARS	SEPT7	SKAP2	SOCS5	THOP1	ZNF292
	130	AFTPH	ARF3	ATF6	CWC27	DARS2	DCXR	HBS1L	IL1B	LIG3	REV1	TRAPPC6A	TRIM38	TRPM7	VPS26A
	131	B3GNT2	BCAT2	BRI3BP	BZW2	DOM3Z	FAM50B	IGFBP1	MTR	NCS1	NIP7	TMEM189	YKT6	ZSWIM7
	132	ATF2	ATF4	BATF	CEBPG	DDIT3	DDR1	FAM134A	FOSL2	JUN	LONP2	MID1IP1	NAB2	STAT6
	133	CCDC6	CD58	CEP290	CHMP4A	GTF2B	HOOK2	LPIN1	NMI	NRBF2	PCM1	SIRT2	TET2	TTC8
	134	ATF1	ATP5J2	CDK5	CHL1	FIS1	FLRT2	IL6ST	LTBR	MDH2	POP4	POP7	RBM28	RPP30
	135	APTX	ARFIP2	CANT1	CNTROB	GINS3	ITGB1BP1	LYPLA2	NMNAT1	PRKCSH	TIMM10	TIMM22	TIMM9	USP1
	136	ACADSB	ARTN	CCNC	EIF2B1	GATM	HOXB7	LACTB	MED29	ST14	SUPT7L	TFEB	TMEM161A
	137	ARHGEF10L	CES3	ETS2	MGST2	MLEC	MYB	ODAM	PLTP	RNF43	SLC27A2	TBX3	VPS36
	138	CAPZB	CXCL5	HADHB	ITGAX	KCTD3	LNX2	PLEKHA6	THAP10	TM4SF1	ZNF302	ZNF92
	139	ARTN	C15orf41	DIAPH3	GATM	HOXA10	HOXA13	HOXB7	PI4KA	PKNOX1	RPS6KC1	UGP2
	140	ARHGAP9	DUSP1	DUSP2	DUSP22	DUSP4	MAPK14	PTPN7	RBM7	RPS6KA4	TRIB1	ZNF142
	141	ARHGEF1	ARL4A	CD320	CHCHD6	HMOX1	ORAI1	PPM1B	STIM1	SUPT5H	TCTEX1D2
	142	ANAPC11	ANAPC7	DGCR14	FTSJ3	MRPL27	NDUFA11	PTRH2	SAP30L	TIA1	UQCR10
	143	ATF3	BHLHE40	CXCL16	EGR1	FOS	FOSB	JUNB	JUND	NR4A1	PWP1
	144	BAZ1A	CA8	CLU	ENTPD5	FAM115A	GGT1	MAP4	SCAMP5	ZYX
	145	ATPIF1	CHCHD6	IMMT	MRPL44	NDUFB9	PPOX	RER1	SRRT	ZNF384
	146	ETV6	FIP1L1	PAF1	QRSL1	RAB18	STK25	ZCCHC8
	147	ATPAF2	CSTF3	DDX50	FAM48A	HEXB	IGF2R	ZNF273
	148	ACSL3	ADAM9	ARID3A	C1QTNF1	GADD45G	HYI	WWOX
	149	ATG4B	C19orf25	CCNO	FZR1	MAP2K7	NDUFS7	THOP1
	150	EIF1AD	ELP2	ELP4	STAT1	STAT3	ZNF467
	151	CREB3	CXCR3	FUBP1	OGT	RSL24D1	SDC1
	152	BMP1	CDC25C	HSPBAP1	IL1RN	LYZ
	153	KSR1	MAP2K1	MAP2K2	MAPK9	RAF1
	154	ABCG1	AURKB	PLK1	TBL3	VARS
	155	C1R	C1S	CPVL	CSNK2A1	MAP3K3
	156	GTF3C6	KATNB1	VPS25	ZNHIT3
	157	CDC73	CPSF4	CTR9	SLC12A9
	158	PEX10	PEX16	PEX3	PMP22
[truncated: 88 more columns]

## Sheet: S4
	Cantini et al. Supplementary Table S4: Results of the community detection applied to the lung tumor multiplex . Communities are ranked based on their size, the first column reports the community ID the following columns report the genes belonging to the community with a given IDF.
	community ID	Genes inside the community
	1	ABAT	ABI2	ACTN2	ACTR8	AFF4	AGAP1	AICDA	APC	ARHGAP32	ARHGEF7	ASB7	ASCL1	BMX	BSN	C3orf32	CA8	CASP2	CCL16	CD28	CD80	CDC27	CDK6	CHL1	CHMP2A	CHRNA5	CNTNAP2	COL2A1	CPA4	CPN2	CSHL1	CSPG4	DAG1	DBC1	DSC1	DSG3	DUOX2	FGD2	FHIT	FOXE1	FXYD7	GABRA1	GABRG2	GFI1	GLRA2	GNAO1	GRIA2	GRM1	HES1
	2	AGER	AGR2	AHCYL2	ALDH6A1	ALDOA	ALPL	APOH	AQP3	ARID4A	AVPI1	C4BPA	C5	CA4	CADPS2	CAT	CCL7	CD3EAP	CEACAM1	CEACAM5	CEACAM6	CEP135	CES1	CIDEB	CIT	CNP	CPB2	CREB3L1	CTSA	CTSE	CTSH	CYB5A	CYP4B1	CYP51A1	DAAM2	DES	DFFB	DHCR24	DMBT1	EHBP1	ETS2	FAM192A	FGFR2	FGFR3	FHOD1	FLNB	FZD5	GALNS	GGT1
	3	AICDA	ANKRD1	B3GALT1	B4GALNT1	BDKRB1	C2orf18	CADPS	CASP10	CBL	CCL1	CDC14A	CDC25C	CDH9	CHAT	CHD2	CHGA	CIITA	CPA4	CUZD1	CXorf27	DDX51	DIAPH1	DLX5	DSC3	EDAR	EGR4	EPB41L5	EPB42	EPHA3	EPS15L1	ERCC4	ESRRG	F2RL3	GIP	GNA13	GNG4	GRIN2A	GRPR	GYPA	HAND1	HRH3	HSF2BP	HSPA5	HTR1A	IER3	IFNA2	IGF2R	IGSF1
	4	ABCG1	ACP5	ADCY7	ALOX5AP	AMPD3	AP1S2	APOC1	APOC2	ARHGDIB	ARRB2	ATF6	ATP6V1B2	BCL2A1	BHLHE41	C2	C5AR1	CAPG	CASP1	CASP9	CCL2	CCR1	CD44	CD53	CD63	CD74	CD86	CECR1	CLDN11	CPVL	CRIP2	CSF2	CSTA	CTSB	CTSF	CTSS	DAB2	DOCK10	EHD1	EMP3	FMNL1	FTL	GLRX5	GRHL2	HAMP	HLA-DMA	HLA-DPB1	HLA-DQA1	HLA-DQB1
	5	AP1S1	AP3B2	APPL1	ARHGEF1	ARHGEF2	ARID3B	ARVCF	C6orf47	CDC73	CHD4	CLDN1	CLDN6	CNPY4	CORO7	CPLX2	CREB1	CSTF3	CTDP1	CXXC1	DNAJC6	E2F3	ELAVL3	ELP4	EMX1	EPO	ERCC2	FUZ	FXR2	GP1BB	GPD1	GRWD1	HCFC2	HDAC4	HDAC7	HIC1	HIST1H2BJ	HNRNPF	HNRNPUL2	HOXB3	HOXD13	HPS6	ILF3	JUND	KIAA0020	KRI1	LLGL2	MADD	MAP3K10
	6	AAK1	AFF1	ANKRD11	ARIH1	ARL5A	ATP2B1	BPTF	BRD2	C1QTNF1	CBLB	CCDC88A	CCNT1	CDC14B	CDC42BPA	CIRBP	CLIP2	CSPP1	DCP1A	DICER1	DSC2	EIF2C3	EIF5	EIF5B	ELF1	EPHX2	ERCC1	ESF1	EXT1	FES	FGF12	GNB1	GOLGA2	HAS1	HLCS	HYI	IREB2	KDM5A	KIF3A	KLF9	KRAS	KRR1	LRCH3	MAP3K5	MBD4	MBP	MED1	MED13L	MED18
	7	ABL1	ABL2	ABR	ADAM15	ADRA1D	AGPAT4	ARSE	ASAP2	ASXL1	AXL	BAMBI	BCR	CD164	CD33	CD55	CELSR3	CKAP5	COX6A1	CRK	CRKL	DCUN1D4	DKKL1	DLGAP4	DLX4	DOK1	DOK3	EPHB3	ERBB3	FCER2	FGFR1	FLNC	FRS3	FYN	GAD1	GNS	GPX1	GRB2	GSN	HAAO	HEXA	ISG20L2	ITFG2	LIF	LIFR	LIG3	LRBA	LTBP2	LUZP1
	8	ADPGK	AFTPH	AHR	AMIGO2	ANXA1	AREG	ARHGEF18	ARL6IP5	ASL	ASPH	BCL10	CAB39	CAP1	CAPN2	CD58	CD59	CDC42SE1	CLCF1	CLCN3	CLP1	CNOT8	CTSC	CX3CL1	DEDD	DHX34	DNAJB5	DUSP6	ELK3	EREG	F3	FLT3LG	FRYL	FST	GCDH	GGCX	GINS4	GMDS	GNG12	GRK6	HEXB	IQCG	IQGAP1	LDLR	LIN28A	MAP2K6	MARK1	MDC1	MET
	9	AATF	ABCC3	APITD1	ATM	ATMIN	ATR	BCCIP	BLM	BRCA1	BRIP1	C1orf63	CAB39L	CCNO	CEP164	CLIC2	CLK3	CLSPN	CSTF1	DARS2	DDX11	DMPK	DSCC1	DUSP11	E4F1	EXO1	FASTKD5	FBXO38	FKBP10	GCFC1	HDLBP	HIBCH	HNRNPUL1	HOXC4	HPS1	IFI16	IL1R2	KIAA0430	MDC1	MLH1	MSH2	MSH4	MSH6	MUTYH	NBN	NHEJ1	NLRP2	OGG1	OSBPL11
	10	ACTC1	ACTL6A	ADRB2	APOBEC3B	ASF1B	ASPM	AURKA	AURKB	B4GALT1	BIRC5	CCDC99	CDC45	CDC6	CDC7	CDCA4	CDCA8	CENPE	CENPF	CENPN	CEP55	CISH	CKS1B	CKS2	COLEC12	CSRP1	DNAJC9	DTL	ELN	EZH2	FADS1	FUBP1	GINS3	GTF3C2	H2AFZ	HDGF	HMGA1	HN1	HNF1B	HSPA1A	HSPD1	IDUA	IGFBP4	IMMT	IPCEF1	JMJD6	KIF14	KIF20A	KIF2C
	11	ADAM10	AGRN	BMPR2	C9orf16	CARD10	CCDC109B	CDH3	CEP63	DCAF8	DCXR	DDIT4	DEGS1	DUSP5	EDN1	ELAVL2	ENSA	EPHB4	FSCN1	GADD45G	GALNT2	GORASP2	GPC3	HK1	HNRNPH1	ICK	IGFBP1	ITGB4	KCTD5	KLF6	LAD1	LAMB3	LAMC2	LCN2	LIMK1	LY6D	MAFK	MAP2K1	MAP7D1	MAST3	MLF2	MST1	MYO1E	NKX2-1	NMU	PAK6	PCBP1	PCDH9	PEBP1
	12	ANK3	ARFGAP3	ARFRP1	C10orf118	CAMSAP1	CDK13	CHPF	CTNNB1	CUEDC1	CXXC4	DCAF6	DHX8	DNAJB2	DOCK9	DPP8	DVL1	ECE1	ELOVL1	EPB41L5	ERBB2IP	FOXG1	FOXH1	FOXO3	HECTD3	HEY1	HEYL	ING2	IRF6	KIAA1033	LEMD3	MAD1L1	MECOM	MFN2	MKS1	MTCH1	NEDD4	NF1	OGDH	OPA1	PAPPA	PAX8	PCDH7	PHC2	PITX2	PPM1A	PRKAR1B	PSG2	PYGL
	13	ADRA1B	AGFG2	AGXT	AKAP8	ARID1A	ATF7	BCKDHA	CACNG3	CCBL1	CCK	CD5	CDKN2D	CFP	CKM	E2F2	EMID1	ERN1	EWSR1	EXOSC2	FOXD3	FUT7	GEMIN7	GEMIN8	GFI1B	GGA2	GH1	GPR37L1	GRIN1	GRK5	HBD	HEATR3	HIST1H1D	IFNAR1	IL10	IL12RB1	IL1RL1	IL24	KCNE1	KLF15	LHX2	LMTK2	LOXL3	MAP3K14	MYBPC3	MYBPH	MYH7	NCAM1	NDOR1
	14	ABCD3	ADCY2	ADIPOR1	ADRA2A	AKAP1	ARID4B	ATXN1	BCL7C	C16orf70	CAND2	CDK5RAP3	CEBPB	CEP350	CLDN16	CLEC2D	COG2	CTNNBL1	CUTA	CYR61	DDRGK1	DHRS2	DSG1	DYNLT3	EDEM2	EEF1A2	EPS8	ETS1	FBXO4	GFRA1	GMPS	GNPAT	HLTF	IRF4	LAMA4	MAGEB2	MAP3K10	MAPK1IP1L	MAVS	MBL2	MYD88	NBN	NECAP1	NSL1	NUPL2	PAH	PEX16	PEX19	PGGT1B
	15	ABCA2	ABCB8	ABTB2	ACP5	AKR1C3	ARL15	ARL3	BPGM	C14orf1	C15orf39	C1orf174	CCDC106	CDK5RAP2	CDKN2C	CELF3	CHGB	CHMP7	COPS6	COX17	CRADD	CRCT1	CSRP2	ECH1	EEF1A1	EEF1G	ERH	GAPDH	GBP2	GNE	GSTM4	GSTO1	HLA-DQA1	HMOX2	HSPE1	KAT5	KLHL20	KLK10	LAMA4	MAD2L1BP	MGLL	MPHOSPH6	MRPS12	MVD	NDUFA4L2	ODF2	PAF1	PAFAH1B3	PDCD5
	16	ALDH2	ARL2	ATG9A	ATP6V0C	BCL7C	CALR	CCT8	CDC5L	CDIPT	CLN3	CPSF7	DCAF13	DHX38	DNAJA1	DNAJA3	EIF2B2	FDXR	GAS8	GCC1	GPATCH4	GTF3C1	GTF3C3	GTPBP1	HAGH	HN1L	LCMT1	MED22	MPDU1	MRPS31	MRPS34	MSL3	NAMPT	NARF	NOC4L	NOL3	NPRL3	NTHL1	ORAI2	PARN	PDK1	PEX14	PICALM	PLK1	POLR3E	POP1	PPM1F	PREB	PRR4
	17	ALAS1	ARPC1A	ATP5J2	B3GNT1	BANF1	BCCIP	BCL2L13	BRMS1	BSCL2	C11orf48	CAD	CCDC86	CDK5	CLIC1	COL5A3	COPB2	COPS6	DAZL	DPF2	DPP3	ECHS1	EEF1G	EIF4ENIF1	FADD	FIBP	FIS1	FTH1	GLB1	GMPPA	HNRNPH1	ICT1	IKZF5	KHDRBS3	MARK2	MCOLN1	MDH2	MED28	MMP1	MRPS33	MRTO4	NCAM2	PACSIN3	PCSK6	PDCD6	POLR2J	POP7	PPP1R14B	PRDX1
	18	ABCD2	ACTR2	ACTR8	ANP32A	APOB	ATG16L1	BANP	BNC1	C11orf1	C9orf78	CALML3	CDH10	CHMP2A	CNGA3	DDX6	DGCR2	DGKI	DIRAS2	DMRT1	DOCK5	DRD3	EBF2	EMX2	EN1	FAM135A	FXYD7	G6PC	GNAO1	HNF4A	HOXD10	HTR1B	IL4	IRX4	KHDRBS2	KHK	KLK5	KLK7	KRT1	LUZP2	MYH8	MYL1	MYO16	NDEL1	NRXN3	ODAM	OPRM1	PCDH8	PCK1
	19	ADAR	AHCTF1	ANP32E	APH1A	BOLA1	C2orf44	CACYBP	CCT3	CHD1L	CNDP2	CNIH4	CXCR7	DAP3	DHX9	DIAPH2	E2F6	EFNA1	EFNA4	EPRS	GNL3	GOLGA3	GTF2E1	HEATR1	HSP90AB1	IL7	ILF2	INTS8	IPO9	KDM5B	KIAA0907	KLHL12	LBR	MRPS14	MSX2	MT1G	MT2A	MTMR4	NDUFS2	NOC3L	NUP133	PMF1	PPOX	PRCC	PRDX6	PRKDC	PRUNE	PSMB4	PSMD4
	20	AKT2	ANAPC10	AP4S1	APC2	ATF1	BMP1	C6orf211	CALCR	CAV3	CRTC1	CRYBB1	DIO2	DOK3	DYNLT3	ESPN	F11R	FANCF	FGF21	GABRD	GJA3	GRM4	GUCA1B	HAAO	HIST1H2AJ	HIST1H2BB	HPCAL4	JAG1	KSR1	LIN7C	LTBP4	LZTS1	MAML3	MAP2K7	MAP3K11	MAPK8IP1	MAPK8IP2	MEX3D	MMP16	MPHOSPH8	NGFR	NKX2-5	NMUR1	NOTCH3	NPPB	NRBF2	PDX1	PHF16	PKMYT1
	21	ACTB	EEF2	EIF2C1	EIF2C2	HNRNPA1	NAT10	NPM1	RPL10	RPL10A	RPL11	RPL12	RPL13A	RPL14	RPL15	RPL18	RPL19	RPL21	RPL23	RPL24	RPL26	RPL27	RPL27A	RPL28	RPL29	RPL3	RPL31	RPL32	RPL35	RPL35A	RPL36	RPL36A	RPL36AL	RPL37A	RPL4	RPL5	RPL6	RPL7	RPL7A	RPL8	RPL9	RPLP0	RPLP1	RPLP2	RPS10	RPS11	RPS12	RPS13	RPS14
	22	ACAN	ACHE	ADORA1	AP3B2	APOA4	ARID5A	ARMC6	BCAS1	C7orf43	CCDC71	CCR10	CD22	CD320	CDKN2C	CENPO	CLASP2	CSTF2T	CTDSP1	DPYSL4	EIF2AK2	EXD3	F10	FOXJ1	HCN2	HNF1A	HPCAL4	HSD17B14	IPO13	KATNB1	KCNC2	KIAA0556	LDB1	MATN4	MED25	MEGF8	MMP24	NFKB2	NFKBIL1	NOL10	PDCD1	PICK1	PPP2R3B	PRKRIP1	PROC	PRRG2	PSD	PTGER1	PTPRS
	23	ABCC5	ADCYAP1	AGTPBP1	ALDOC	ANTXR1	ASAH1	AVEN	BAK1	BAX	BBC3	BCL2	BCL2A1	BCL2L1	BCL2L10	BCL2L11	BCL2L2	BCLAF1	BECN1	BID	BNIP1	BNIP3L	CA2	CAPN2	CASP6	CASP7	CASP8	CFLAR	CLIP2	COX4I1	CUTA	DAPK1	DHFR	DOK5	DYNLL1	DYNLRB1	ERAP1	ESF1	FKBP8	FRYL	GAS2	KRT18	MCL1	MEX3D	MTR	MYLIP	NET1	NOL3	NR4A1
	24	ADAMTS5	AKAP12	C1orf61	C1R	C1S	CALD1	CDH11	CLIC4	COL8A2	CYP1B1	DKK3	DNM1	DPYSL3	DUOX1	EMILIN1	ENTPD1	FAP	FGF1	FLRT2	FOXC1	FZD2	GREM1	HTRA1	IFITM2	INHBA	ITGB5	JAM3	KIAA1199	LEF1	LEPRE1	LIMA1	LIMS1	LMCD1	LOX	LOXL1	LXN	MMP10	MN1	MRC2	NBL1	OSBPL10	PALLD	PCOLCE	PDGFRB	PDLIM2	PDLIM3	PDLIM7	PEA15
	25	ANKRD6	ARNTL	ARTN	ATP6AP1	BIRC2	BSDC1	C11orf49	CEP57	CHKA	COIL	CREBZF	CRH	CSDE1	CUL5	DDX10	DNAJB9	DYNC2H1	EED	ENTPD5	FBXO9	FDX1	FKBPL	GJB3	GTF2B	HINFP	HIVEP1	HMBS	HSPA13	KRT5	KRT6A	KRT6B	MAN1A2	MBTPS1	MCFD2	MED17	MYH14	OSBPL9	PFDN4	PIK3R3	PKNOX1	POLI	PPP1R8	PRMT3	RABGGTB	RBM12	RBM7	RDX	REXO2
	26	ADM	AKTIP	AP1G1	APRT	ASL	AZIN1	BBS4	BCAS2	BCL2L1	CDH1	CFDP1	CIAPIN1	CISD1	CLUAP1	CNOT1	COMMD4	COQ9	COX4I1	CREB3L2	CYB5B	CYCS	DECR1	DNAJC2	DYNLRB1	EIF6	EXT2	FANCC	FTSJ3	GADD45A	GOT2	HBP1	HSBP1	HSPA4	INO80B	IQCG	KLHDC10	KLHDC2	KPTN	KRT15	LNPEP	MARCH8	NCLN	NDUFA4	NEB	NIF3L1	PHKB	PIAS2	PPCDC
	27	ACTG1	AKAP8L	ARHGDIA	ASPSCR1	ATRN	ATXN3	BLVRB	BSG	BZW2	C19orf6	CANT1	CARM1	CBX4	CC2D1A	CDC37	CLPP	CRELD2	DAPK3	DGKZ	DNM2	EIF3G	ETV6	FCHSD2	FZR1	HERPUD1	HGS	HSP90B1	HSPH1	INTS12	KDM4B	KEAP1	KHSRP	LGALS9	MAP2K2	MARCH2	MGA	MLX	NDE1	NDRG1	NDUFS7	OAZ1	OTUB2	P4HB	PIP5K1C	PRMT2	RAB8A	RAD23A	SCO2
	28	ACIN1	AHSA1	ANKZF1	AP1G2	APEX1	AQR	ARF6	ARFGAP3	ATP6V1D	BAG5	BAZ1A	BLCAP	C14orf1	C15orf29	CA12	CBLL1	CBX5	CCNB1IP1	CHD8	CHMP4A	CUX1	DAD1	DNMT3A	ERH	FBXO34	GGA3	GOLGA5	GRK4	HMGN2	HNRNPC	KIAA0284	LRP10	MLH3	NECAP2	NEDD8	OXA1L	PABPN1	PAPOLA	PARP2	PEG10	PNN	PPM1A	PRMT5	PSMA3	PSMA6	PSMB2	PSMB3	PSMB5
	29	ABCE1	ACTR3	ACVRL1	ADSS	AMD1	ARAP1	ARNT	ARPC3	ARPC4	ARPC5	ATF2	BZRAP1	BZW1	CCDC53	CDK20	CEP250	COPS2	COPS4	DET1	DNAJB4	DUT	DYNC1I2	EIF4E	ERP44	FBXW2	FUBP3	GNAZ	GSR	HBS1L	HDAC6	HIF1A	HPS5	IPO7	KCTD3	KLHL22	MARCH7	METAP1	MFAP1	NAB1	NCBP1	NCK1	PAK1	PIK3CA	PLK2	PPP6C	PSMD5	RAD23B	RSL24D1
	30	AGGF1	AIFM1	ANKHD1	ATP6V0E1	BTF3	CDK7	CLTB	COX7B	COX7C	CSNK1A1	DCTN4	DDX1	DGAT1	EIF4A2	ENY2	ETF1	FAF2	FAM136A	FBXW11	G3BP2	GIN1	H2AFY	HINT1	HMGCR	HOMER1	HSPA9	KDM3B	MAP4	MRPS27	MSH3	MZT2B	NDUFS4	NFYB	NHP2	NRD1	PDHA1	PFDN1	PLEKHM2	POLA1	PPP1CB	PPP2CA	PREPL	PTGES	RNF14	RPRM	RSBN1	SCAMP1	SERBP1
	31	BASP1	CASC5	CEP152	CLDN16	CLPB	COL16A1	COL1A1	COL1A2	COL3A1	COL4A1	COL5A1	COL6A1	COL6A2	COL6A3	DAXX	DDR2	DUSP10	FBLN1	FMOD	FN1	IGFBP5	ISL1	KIFAP3	LAMB1	LOXL1	MYO9A	NMI	NSL1	PBRM1	PCOLCE	PDCD4	PDLIM3	PECR	PPFIA4	PPIC	PRRC1	PTEN	REV1	RHOB	RNF4	SFXN3	SNX6	SOD3	SPIN1	STAMBP	STX6	TAF5L	TAOK2
	32	ABLIM3	ACTN4	ACTR1B	AFG3L2	ANGPT2	ANKRD27	BHLHB9	C8B	CAPNS1	CDK4	CPS1	DHDDS	DIAPH3	DNALI1	ECD	EHD3	ERMAP	ESM1	ETFB	FBL	FBXO46	GOT1	IFT20	IL1A	KCNE4	KDM3A	LAMP1	LIN37	LSR	MGEA5	MTERF	MTIF2	PCF11	PDK2	PDS5B	PEX13	PIK3CG	PKN1	PLD1	POP4	PRKAB1	PSENEN	RALBP1	SCNN1A	SNAP25	SOHLH2	SPINK5	STAP1
	33	AFF3	APOF	ARG2	BDNF	C11orf1	CADM1	CBX8	DLX2	EBF2	FOXRED2	GATC	GLRA1	GRIK3	GTF2A1	HIF1AN	HIST1H1A	HIST1H1B	HIST1H1E	HIST1H3A	HOXA2	HOXB13	HOXB8	HOXC8	KCNB1	KIAA1731	LETMD1	MBL2	MSTN	MXD1	NEUROD1	NKX2-2	NLE1	PAX2	PDE5A	PHC3	POU2F3	SCG3	SEPT2	SIGLEC6	SLC6A5	SRF	ST8SIA3	TBC1D5	TBX5	TLE3	TLX1	TLX3	TMBIM6
	34	ALPP	CAMKK2	EIF2C4	ERLIN2	FLAD1	FOSL2	GRSF1	GTPBP4	ICT1	KIAA0391	LETM1	MRM1	MRPL11	MRPL15	MRPL16	MRPL17	MRPL18	MRPL24	MRPL39	MRPL4	MRPL40	MRPL46	MRPL48	MRPS10	MRPS11	MRPS22	MRPS30	MRPS34	MRPS35	MRPS7	MTERFD1	MTG1	MTPAP	MUT	NDUFA8	NDUFAF1	NDUFAF3	NDUFS2	NDUFS3	NGRN	NPR1	PCCB	PHB	PTCD1	PUS1	RPL26L1	SCD	SERPINH1
	35	ABLIM1	ACTR3B	ADD2	APBB3	ARHGAP4	ARPC5L	DUSP12	DYNC1LI1	FAM178A	FNTA	FNTB	GDI2	GOLGA1	HRAS	IP6K1	MAPRE2	METTL9	MLLT4	MLPH	MRAS	NRAS	NUDT3	PDE6D	PGGT1B	PSMA1	PSME3	RAB11A	RAB11B	RAB11FIP1	RAB17	RAB26	RAB3A	RAB3IL1	RAB4A	RAB4B	RAB6A	RAB7A	RABAC1	RABGGTB	RALA	RAP1A	RAP1GAP	RASGRP2	RASIP1	RHEB	RIN1	RPH3AL	RRAS2
	36	ABHD10	ANKFY1	ATG2A	ATG2B	ATPAF2	CALB2	CLTCL1	COL17A1	COX11	CSDA	EFHA1	ENO1	FASN	FOXK2	GLO1	GSTP1	GYS1	HADHB	HNRNPA3	HP1BP3	KCNH2	KIAA0947	KRT10	KRT13	KRT4	MTMR14	NDUFS6	NIP7	NIPSNAP1	NSMAF	NUP210	OBSL1	PDHB	PI3	PINK1	PKP1	PRDX2	PRKCI	RANBP6	RBM28	RC3H2	SAMHD1	SEC23A	SEC24A	SNRPD1	SNRPE	SQSTM1	SSBP1
	37	AKAP13	ARAF	CDC25A	CTH	DCAF7	DCP1A	DCP2	EDC3	EDC4	EML3	EPB41L2	ESYT1	FAM65B	GP1BA	HDAC9	IMP3	ING1	ISCU	KIF5C	LPIN1	LRMP	MARK4	MDM4	MEF2A	MSL2	MYCBP2	MYH3	NEDD4L	NFATC4	PANK2	PFKFB2	PPP1R3D	RAF1	RGS3	SCEL	SIK1	SIPA1L3	SORBS2	SPR	SSFA2	SSH1	TEAD1	TNFAIP3	TNS1	TNS4	TPD52	TSC1	TSC2
	38	AKAP1	ALAD	CDK12	CHMP6	COL7A1	CSNK1D	DLG3	DYNC1LI2	EPB41L1	EXPH5	FAM115A	FOXA1	FOXA2	FTO	GNAT1	HGD	IL6R	ITGA5	LPP	MAP3K13	MECOM	MLL	MNT	NEDD4L	NR3C2	NUMA1	NXF1	PARVB	PGS1	PIP4K2B	PNP	PRKAA1	RABGAP1L	RGS9	ROCK2	RUFY3	SLC16A1	SLC22A5	SLC25A36	SPOP	SYNRG	TCF7L2	TM7SF2	TMBIM4	TNK2	TNRC6B	TRAK2	TRIM2
	39	AGPAT1	BRF2	C20orf24	CASP4	CEP170	CIAO1	CLN3	COPB2	DDOST	DHDDS	DNAJC11	DPM1	DPM3	FANCI	G3BP1	GEMIN4	GSTK1	GTF3C3	HEATR2	HIGD1A	HSPB1	LRPPRC	MAGEA6	MAGED2	MKLN1	MMS19	MYO1B	MYO1D	NPC2	PDCD11	POLDIP2	PTP4A3	PTPLAD1	RFX1	RPN2	SEC61A1	SLC25A11	SLC3A2	SLC7A5	SLC7A8	SRPRB	SSR3	STYXL1	TMCO1	TMEM41B	TSC22D1	TSSC1	UNC45A
	40	AFP	ALK	AP4E1	ATP6V1G2	AVPR2	BTRC	C8G	CACNA1B	CALB1	CEP72	CXCR1	DOT1L	FAM63A	FBXL18	GAD2	GADD45GIP1	GFM1	HIPK2	HRC	HTR1E	IKZF2	INTS7	KCNA1	KCNJ4	KIF25	MAGEC1	MBTPS2	MYL2	NFIX	NR1I3	OLFM1	PNO1	PPYR1	PTPRJ	RHD	RNF185	SERPINE2	SGCD	SIRT6	SOX1	SSTR1	STX18	TAL1	TESK2	TFCP2L1	TTR	WWOX	XPNPEP3
	41	ADAMTS1	AHI1	AMOTL2	BTG2	CCL20	CD69	CREM	CXCL2	CXCL5	DDX27	DUSP1	EFEMP1	EGR1	EGR2	GADD45B	H2AFY2	HBB	IL6	IL8	MAN2C1	MCL1	MLLT3	MMP19	NFIL3	NFKBIA	NOL8	NR4A1	NR4A2	NR4A3	OSBP	PDE4D	PPP1R15A	PTGS2	PTP4A1	RCAN1	RGS1	RGS2	RNF139	RRAGC	RRAGD	S100A9	SGK1	SNAPC3	SOCS3	STK17B	TBCCD1	TIMM22	TLN1
	42	ADIPOQ	BAZ2A	CIITA	DNMT1	DNMT3B	EED	EHMT1	EID1	FAF1	GABPA	GATAD2A	GLI1	H2AFY2	HDAC1	HDAC2	HMG20B	HOXA11	IFRD1	ING2	KDM1A	KDM4A	KLF5	MBD1	MBTPS1	MEF2A	MIER2	NKX2-2	NKX3-2	NR2E1	PARK7	PPP1R8	PRDM1	RBBP4	REPIN1	RNF138	RREB1	SAP30L	SERPINB5	SIN3B	SIRT1	SMARCA1	SMARCA5	SMS	SP3	SPEN	TBX3	TDRD7	WHSC1
	43	ALDH1A1	ASPA	C20orf24	C3	CAV1	CCND3	CD34	CDH5	CLDN5	CORO1C	EPAS1	ERG	FLRT3	FRAT1	GNG11	HERC1	HOXA5	ICAM2	IL33	LAG3	LDHA	MAGOHB	MCAM	METTL7A	NR2C2	PCDH17	PECAM1	PGK1	PLIN2	PPFIA4	PTPRB	RAMP2	RAPGEF5	RASIP1	RGS5	S1PR1	SDPR	SEPP1	SLC7A6	SNRK	SOCS2	SPTBN1	SYNE1	TBX3	TFPI	YIPF6	ZBTB5	ZMIZ1
	44	ACACA	AKR1B10	ALB	ANKRD1	BCAT1	BFSP1	BLZF1	C18orf25	CA9	CCL13	CHGA	CPN1	CRCT1	DCAF16	EI24	ELL2	FABP3	GATA3	GNG4	HNRNPM	HOXD3	HR	HSPA1L	IRAK3	IRF2BP1	KCNJ6	LBP	LGALS13	LMO1	LMX1B	LPAR3	MYF6	MYL6	NXF3	OLIG2	PARP4	PPCDC	RABIF	SCN3A	SCN3B	SERPINA4	SERPINB4	SIGLEC6	SIRPB1	THPO	WNT7A	ZNF253
	45	ACAT2	ACLY	ACP1	AK2	APEH	BCAR3	CACYBP	CAPZA1	DAD1	DSTYK	EIF1B	EIF4H	ERP29	GLUD1	HLA-B	IRF3	KLRK1	LAGE3	LRRC59	MAT2A	MICA	MIF	MLEC	MPG	MYL12A	NAA50	OTUB1	PAFAH1B2	PRKCSH	RAB7A	RANBP1	RRM1	S100A11	SAE1	SDHA	SEPT9	SHMT2	SOD2	ST13	STT3A	TKT	TPP2	TPT1	VARS	ZFPL1	ZNF675
	46	ABT1	ALDH3A2	ANG	APBA3	ASAP2	BCL3	BST2	CAMLG	CDK5RAP2	CFB	CHFR	DDX58	ELMO2	GSTA4	HERC5	HERC6	HRSP12	ICAM1	ICAM4	IFI27	IFI35	IFI6	IFIH1	IFIT1	IFIT3	IFIT5	IFITM1	IFITM3	IRF7	ISG15	KLF7	LY6E	MX1	MX2	NOS3	PARP12	PLSCR1	PLXND1	PML	SEMA3E	SLC39A1	SP110	SREBF2	TNFRSF21	TRIB3	USP18
	47	ANXA2	ARNTL2	ARPP19	BHLHE40	BIN1	CAMK2N1	CD99	CNN2	EFHD1	EGLN1	EGLN2	ENOPH1	EPM2AIP1	FKBP14	FXYD3	GJB3	GNA15	GOLM1	IER5	IVL	JUP	KLK6	KRT16	KRT18	KRT19	KRT6A	KRT7	KRT8	LTBR	MBTD1	NIPBL	NPTX1	PAIP2B	PDZK1IP1	PKP3	S100A10	SERPINB3	SPATS2L	SPINT1	SPRR1B	SPTLC2	ST14	TESC	TNFRSF1A	UCHL3
	48	ALX4	BLOC1S1	CBFA2T3	CRTC1	DLK1	EN2	FA2H	FAIM3	FDXR	FOXF2	GATA4	HAND2	HOXA10	HOXA11	HOXA5	HOXA7	HOXB13	HOXB6	HOXC11	HOXC13	HOXD9	MEIS1	MEIS2	MSX1	NKX2-2	NPAT	NTS	NTSR2	PAX3	PAX5	PAX6	PBX1	PBX2	PBX3	PITX1	PKNOX1	POU2F1	POU3F2	PRRX1	RPS6KC1	SHOX2	TLX1	TWIST1	ZFHX3	ZIC4
	49	ACTL6B	ANKRD2	ANXA3	BANP	BRD8	BRD9	C11orf1	CA11	CDKN2A	CENPJ	CHD7	DAXX	DHCR24	DNAJB6	GAS8	GATA1	GATC	GLRA1	HIPK2	KLF1	MDM2	MDM4	MTHFSD	NEUROG2	NPRL3	PAWR	PDE12	PPM1D	PPP1R13B	PPP1R13L	PVR	SEC62	SMARCD2	SS18	TAT	TDG	TNNT2	TP63	TP73	TTLL5	WT1	WTAP	ZMIZ2	ZNF484
	50	CLNS1A	CTR9	EEF1B2	EEF1D	EIF3E	EIF3F	EIF3M	EXOSC5	FGFBP1	GATAD1	GNB2L1	IRGQ	KBTBD4	MKNK2	NCBP2	NFATC2IP	NFE2	NOSIP	NUBP1	PDCD4	POLR1D	PORCN	RECQL	RPL3	RPL36	RPL37	RPS15	RPS16	RPS19	RPS21	RPS27A	RPS28	RPS29	RPS9	S100A13	SORBS3	SYF2	UBL5	UQCC	VPS26A	VPS28	ZMIZ2	ZMYM5	ZNF227
	51	BMP7	CCHCR1	CDK3	CES3	CHRNB2	CLCN7	CWC25	DDX31	E2F4	EML2	EPN1	EVI5	FARP2	FOXL2	GNAI1	HIST1H2AB	HIST3H2A	HLA-DOA	HSF4	IGHMBP2	KIRREL	MAPK11	MAPK8IP3	MAST2	MTMR12	NFKBIE	NPRL3	OGFOD2	P2RX6	PPP2R5D	PRR14	PTMS	RECQL5	RHOT2	SCN8A	SH2B2	SIRT3	SLC12A4	STRADA	SYP	TLE4	UBA3	WNT5A	ZNF747
	52	ASXL1	BAIAP2	C20orf43	CDK5RAP1	CTNNBL1	DIDO1	DYNLRB1	ELF3	EXOC2	GABRB3	GNAS	GSS	ICMT	INVS	ITGB1BP1	KIF3B	LIN7B	MAPRE1	MARCKSL1	MYBPC2	NCOA6	NCS1	PBX3	PLCG1	PRPF6	PSMA7	RALGAPB	RALY	RBM14	RPN2	S100A3	SLC9A3R1	SOX4	SPATA2	SS18L1	STAU1	STX16	TH1L	TRAPPC10	UCKL1	YTHDF1	ZGPAT	ZMYM4	ZNF512B
	53	ACVR1	ACVR2B	ADAM19	ATP6AP1	BMP4	BMP6	BMPR1A	C4BPA	CES1	CES3	COX5A	CRY2	CSNK1E	DBP	DCLRE1B	DHRS2	DUSP13	DYNLT1	ENO3	FCHO1	FGD6	FOXL1	GDF5	GUSB	HOXC10	IGSF1	INHA	INHBA	INHBB	INHBE	LSP1	MSTN	PDE4A	PER3	PIGP	PLEKHJ1	PSMD9	RAB33B	RABGGTA	RALGAPA1	TCEA2	TTC17	TUBD1	VEGFA
	54	ADAMTSL4	BLZF1	C19orf60	CBFA2T2	CHIC2	CNNM3	CYBA	DHRS1	DKK1	FAM124B	FASTK	GDF15	GNAI2	GPRIN2	HIPK3	HIST1H2BN	HOXA1	HOXB9	IP6K2	LASP1	LRCH4	MAPK1IP1L	MDFI	NCF4	NDUFA7	NPDC1	PGLS	PHLDA1	PRKAR2B	RFX2	SERF2	SFI1	SIX1	SLC1A1	SPG7	SUPT4H1	TINAGL1	TRIP6	ZBTB24	ZNF136	ZNF165	ZNF426	ZNF646	ZNF652
	55	AIP	ASNA1	BAG3	BRMS1	CHORDC1	CLGN	CUEDC2	DARS	DNAJC2	EFHC1	ENDOG	GBF1	GPAA1	GPR37	HMGB1	HOXB2	HOXC6	HSBP1	HSF1	HSP90AA1	HSP90AB1	HSPA14	HSPA2	HSPA4	HSPA8	MAGEA12	MAGEA3	MTTP	NDUFA10	NUDCD3	PCGF1	PDE2A	PPID	PRAME	PUF60	SEC61B	SGTA	SHARPIN	SRP54	STK11	STRA13	TFIP11	TTC4	UGP2
	56	AHCY	ANKFY1	ATG3	ATG4B	ATG7	BCKDHA	C22orf28	CKB	DDX1	DDX17	FLCN	GABARAP	GLA	GMPPA	H2AFV	HNRNPA0	HNRNPAB	HNRNPH2	HNRPDL	IGF2BP3	KRT75	MAP1LC3B	NBR1	NUDT1	PDIA6	PDXK	PRDX1	RBM39	RCBTB1	RPLP2	RRS1	SAFB2	SSBP1	SYNE2	TBC1D15	TBC1D2B	TIAL1	TMEM160	TOP1	TRA2A	TUBB1	YTHDC2	ZC3H4
	57	ACOT13	APRT	ATP5F1	ATP5O	BPNT1	BTF3	CAPZB	CRYZ	ECHS1	EEF1D	EHF	ETFA	FAM49B	GARS	GLOD4	GSPT1	HADHA	HMGCS1	HYOU1	IKBKE	LTA4H	N6AMT1	NASP	PCMT1	PDIA4	PFAS	PGD	PITPNB	PPIB	PTRH2	RAB5C	RPL36	SUN1	TAGLN2	TALDO1	TARS	TFRC	TRAF6	TRAFD1	TRMT112	TSN	YARS
	58	ARHGAP15	BANK1	BLNK	C1RL	CCR7	CD19	CD38	CD48	CD79A	CD79B	CXCR4	CYTIP	EAF2	FAM46C	FBXW7	GCNT1	HCLS1	ICAM3	IGJ	IL16	ITGB7	MAP4K1	MS4A1	PDCD10	PLCB3	PLCG2	POU2AF1	PRKCB	PTGDS	PTK2B	RASGRP3	RUNX3	SELL	SLAMF1	SP140	SPIB	ST6GAL1	STK24	STK25	SYK	TRAF3IP3	VNN2
	59	ABCB6	AGPAT4	BLK	CDH2	CSF3	CSK	DOK3	ERBB2	FLT4	GALNT10	GAPVD1	GRAP2	GRB14	GRB7	HN1L	IRS1	JPH2	LEPROT	NCR2	NISCH	NRCAM	NTF3	NTRK1	PDPK1	PIK3CB	PLXNB3	PTK2	PTPN12	PTPRG	PTPRH	RBM19	ROS1	RUSC1	SH2B1	SH2B2	SH3BP2	SKAP1	SLC25A20	SPHK2	TRIP10	VAV2
	60	AARS	AKR1A1	AKR7A2	ATF4	ATP6V1F	ATPIF1	AURKAIP1	C21orf33	CBS	CDK11A	COASY	DCAF10	DNAJC8	EBNA1BP2	ERI3	FBXL6	GALE	GNL2	INHBE	KCNK1	KIAA0319	KIF22	LRRC47	LYPLA2	MTG1	NADK	NPLOC4	PANK4	PEX14	PFDN6	PPM1D	RCC1	RER1	RNFT1	SDF4	STK16	TRAPPC3	WDR77	YARS	ZBTB17	ZNF593
	61	AGFG1	ANP32B	APTX	ARL4A	CCL22	CNN1	DOHH	EIF5A	ELAVL1	ERF	IPO8	MAPK6	MON2	NFX1	NUP107	NUP133	NUP160	NUP214	NUP50	NUP54	NUP62	NUP98	NUPL1	NXF3	NXT1	PKD2	PRKD2	PTMA	RANBP2	RANBP3	RPL23A	SEC31A	SLC18A2	SNUPN	SRP19	THAP4	TNNI3	TNPO2	TRIM29	XPOT
	62	ANXA9	BCL2L10	CACNA1E	CEBPE	CITED2	DPF1	EGFL7	EHMT2	ESR2	ESRRA	ETV7	FAM179B	FAM53C	GATA2	HIPK1	HOXA3	HOXA7	HOXC13	HPCA	HPCAL4	HSD17B12	LHX1	MAPK9	MEF2D	MYO1A	NPPC	NT5M	POLH	POMT1	RDH5	ROBO4	SP2	SPAG8	SPAG9	ST3GAL2	TFR2	TNNT3	UNC13A	WDR76
	63	ATAD5	CELF2	CHAF1A	CHD9	CLSTN3	DOCK9	DPYSL2	ENC1	EPS15	FBXO22	GUCY1B3	IL6ST	KAT2B	LEPR	LMO7	MBNL1	MEF2C	MYBL2	NDFIP1	NEK7	NR3C1	PJA2	PTPRE	PURA	RAPGEF2	REEP5	SCG2	SMAD7	SPAG6	STAM	TADA3	TAOK3	TEAD4	TGFBR2	TRAM1	TROAP	ZFP36L2	ZNF107
	64	ACTR1A	ADRBK1	AGT	ANAPC1	ANGPTL4	ARFGEF2	ARHGAP19	ARID3A	ARTN	BUB3	C10orf88	CNOT6	DDX18	DDX21	DDX50	ENTPD5	FAM98A	GRM2	GTF3C5	HARS	HSPA13	ICAM5	MINK1	MINPP1	MXI1	NKX2-8	NOLC1	OXTR	PFDN4	PPRC1	RABGGTB	SEC23IP	SMC3	SMNDC1	USF2	VPS4B	WDR11	ZDHHC6
	65	AKAP8L	ASNA1	CCNI	COPE	DCAF15	DDX49	DNAJB1	EBI3	ECSIT	FAM32A	GATAD2A	HEATR6	LPAR2	MAPKAP1	MED16	MORC2	NDUFA13	NT5DC2	NUP188	PMPCA	POLRMT	QTRT1	RBM15B	REXO4	RFXANK	RRP9	SMARCA4	TECR	TMED1	TMEM161A	TRMT1	TTC17	UBA52	USE1	WDR18	WDR4	XPO6	ZNF212
	66	ARID5B	ARSB	BAHCC1	CCDC59	CLEC11A	CSPP1	DCLK1	DDX51	DHX58	ETV3	GART	HOXB5	IQCE	KIF25	MATN3	MATN4	MFGE8	MFHAS1	MIPEP	MTRF1	MYC	MYO5C	NDUFA8	NLRX1	NOL11	NOL9	P4HA1	PADI2	PPA2	PPIP5K2	PRR11	PSME4	RFX7	RNH1	SBNO2	SNX19	TEX2	XDH
	67	ABCF3	ACSM3	AP4M1	BAZ1B	C1GALT1	CDC5L	CDKN2A	CDO1	CPSF1	CPSF4	DFFA	DFNA5	DLST	ENY2	FERMT1	GIT1	GNB2	GTPBP1	HK2	HNRNPL	ISYNA1	MAP7	MEPCE	NSUN5	PDAP1	PTPN7	RANGAP1	RFC2	SMU1	SRRT	TAF10	TAF13	TAF5	TAF6	TAF6L	TANC2	ZNF35
	68	ARL14	CAB39L	CCDC47	CTAGE5	DCP2	FNBP4	HCFC1R1	HNRNPH3	JMJD1C	KIAA0430	KLF3	LAPTM4A	LMO2	LUC7L3	MED23	NF2	NFIB	OGT	PCNP	PCSK2	PIKFYVE	PLK3	PPIP5K2	PRPF3	PRPSAP2	PSIP1	RBM25	REV3L	RRN3	SON	TBX1	TOP2B	USP9X	VTN	WBP4	ZFC3H1
	69	ADARB2	ANKRD2	APOC3	ASGR1	ASGR2	CCL27	CD226	CD244	CDC42EP2	CENPJ	DLX4	EXOC6B	FABP1	FLG	FTCD	GLRA1	GUCA2A	HIST1H1T	HIST1H2BM	IL12A	INHA	KISS1	KRT14	MYLPF	PDE12	PIGG	PLCD1	PRMT8	PVR	RNF32	SEC62	SECISBP2	SLC6A9	TJAP1	TNNT2	ZNF556
	70	ARHGAP15	BIRC3	BTG1	CARD8	CCR6	CECR1	CHI3L1	CORO1A	COTL1	CYTH4	CYTIP	DOCK10	FLI1	FNBP1	GPR183	HSD11B1	IFFO1	IL32	ITGAL	LHPP	LSP1	MAPKAPK2	NFKB1	PDE4DIP	PKIG	RASGRP1	RASSF2	SAMSN1	SMPDL3A	STK10	TNFAIP8	TNFRSF14	TNFRSF1B	TRAF3IP3	TRIM24
	71	ATG5	ATN1	CCNC	CCNL1	CDK11A	CNGA1	COX7A2	CRTAP	DNAH7	DYNLT1	ERCC5	EXOC1	FIP1L1	FOXJ3	GTF2H1	GTF2H4	HDAC1	HDAC2	HTR2B	LAMA5	NOP56	POLR2B	POLR2L	POMP	PREP	PSMB1	RWDD1	TAF1C	TARDBP	TBP	TBPL1	TCP1	VDAC3	WTAP
	72	ABCF1	ABL1	ACOT13	ANKS1A	C4BPB	CRLF1	DDR1	DHX16	DOM3Z	FLOT1	FLOT2	FRAT2	FTSJD2	GTF2H4	GUK1	HEBP2	LSM2	MED20	MED27	MID1IP1	MRPS18B	MTCH1	MTMR11	PAK1IP1	POLR1C	PPP1R11	PTPLB	RXRB	SERPINA1	SERPINF2	STK19	STMN1	TUBB	ZNF76
	73	AZGP1	C5orf22	CCNE2	CDC5L	CENPQ	CSE1L	DEK	DMTF1	DSP	FBXO5	GPN3	IDH1	KLF13	LRRC1	MLLT10	NCOA4	NPDC1	NUP153	NUP155	POP4	RPP14	RPP25	RPP30	RPP38	SAP130	SHQ1	SUB1	TGIF1	TUBB3	UNG	WDR48	WDR70
	74	ARGLU1	ARHGAP24	C4orf34	CCNT2	DDX5	FAM60A	FIG4	FRG1	GTPBP3	LSM2	LSM3	LSM4	LSM7	LUC7L3	MATR3	PRPF3	PRPF31	PRPF4	PTBP2	RBM25	RBM42	SART3	SNRNP27	SPINK1	TLK2	TRIM26	TUT1	TXNL4A	USP15	USP4	WBP4	ZNF207
	75	ARL4D	CARHSP1	CRABP2	CTNNA1	DCK	DDX54	DEXI	EIF2AK3	EIF2B1	EIF2B2	EIF2B3	EIF2B4	EIF2B5	EIF2S1	EIF2S2	EML4	ETV4	FGL1	GSK3A	IARS	IL1R1	IL1RN	INSIG1	ITIH2	KCNJ15	PGAM1	PLOD2	SEMA3A	STC2	TFF3	TFPI	ZFAND3
	76	ACTA1	ADAM9	ADRA1D	AHSG	C16orf70	CAP2	CBX3	CDX2	CEP152	CORO2B	CRYBA2	DKKL1	DOHH	EFNB1	EPS8L3	KEL	KIAA1967	MAST1	MME	MOCS3	MYH3	NPPC	NR6A1	NRP2	PCIF1	PLAGL2	PRSS23	PYCRL	SERPINA10	STAT2	TCP11L1	TJAP1
	77	ACTR5	APPL2	BCAT2	BRD8	CAMTA2	CNOT3	DDX42	DNAJC7	DNASE2	GOLPH3	GPBP1L1	ING3	KDM4C	MCRS1	MEAF6	NFKBIB	NKIRAS2	PHF17	PIH1D1	PLSCR4	PRMT1	RAC3	RUVBL1	RUVBL2	SRM	TFF1	TFPT	VPS72	WWC2	YEATS4	ZFR	ZNHIT2
	78	CD4	CECR1	CSF1	CSF3R	DOCK10	FCGR2A	FGR	GM2A	ICOS	IL7R	INPP5D	LAT2	LCK	LPXN	LYN	MICAL1	NEK3	NRG1	PIK3CD	PILRA	PTPN22	PTPN6	PTPRC	SH2B3	SIRPA	STAT5A	STAT5B	SYK	TNS3	TYROBP	VAV1
	79	ABCB4	ATP7B	ATXN7	CHMP1B	COCH	EIF4A3	EIF4E2	GGH	GNG7	GPRC5C	GUCY1A3	KIF15	KPNB1	MAN1C1	MLF1	NUP85	NUSAP1	OIP5	PPIF	STIL	SUPT3H	TBX2	TFEB	TLR5	TRIAP1	TYMS	UCHL1	UPF2	USP32	VPS4A	ZWILCH
	80	ACADVL	AP1B1	ASCC2	CBY1	CCS	CD82	CTTN	DNAL4	GGA1	ITGA6	ITSN1	JOSD1	LCAT	LZTR1	OFD1	PACSIN2	PCSK1	PI4KA	PISD	POLR3B	PPFIBP2	RAB17	RAB8B	RARB	TAB1	TCN2	TFIP11	TMEM109	TOM1	TRAK1
	81	BRCA2	CCNB1	CDK1	CDKN3	CGGBP1	CHEK2	ECT2	FANCA	FANCG	FEN1	FOXM1	GINS2	GLTSCR2	H2AFX	HMGB2	JMJD6	KIF23	KIF4A	MUS81	PBK	POLD3	PRC1	RACGAP1	RFC4	RRM2	RTN2	STIL	TIMELESS	TIPIN	TOP2A
	82	AAGAB	DAPP1	DBT	DCLRE1C	DIP2A	FXYD2	GALR1	GCHFR	GTF2H3	GTSE1	HAUS2	LARS	LRP6	MBTD1	MOG	MYCN	MYNN	PCGF2	PER1	PPP1R2	PRR11	REPS1	SELT	SIAH2	SPDEF	SYPL1	TCF7	TOPORS	UCHL5	XRCC2
	83	ALDH2	CCT8	EEF1G	EIF3A	EIF3D	EIF3E	EIF3K	EIF4G1	EIF4G2	MRPS31	NACA	NARF	ORAI2	RANGAP1	RPL14	RPL27A	RPL4	RPL5	RPL6	RPLP1	RPS25	RPS3A	RPS6	RPS8	SLC4A1AP	SND1	SSSCA1	TOX4	UTP20
	84	ANK3	ASAH1	CALML5	CD46	CEP290	CHMP7	CNOT7	DUSP4	FAM50B	FDFT1	MSX1	MTMR9	MTUS1	NAT1	NUCB2	PCM1	PODXL	PODXL2	POLR3D	PPP2CB	RAB11FIP1	RBM47	RBPMS	SARS	SATB1	TM9SF2	TMEM66	TNFRSF10B	ZNF638
	85	AGPAT4	ASS1	CACNG3	CDH9	CDR2	CENPA	DEAF1	EDAR	GYPA	HRH3	LPP	NHP2L1	PADI2	PLEK	PLEKHA6	POLA2	PPP1R3C	PRIM2	QRICH1	RAB33B	RBMS1	RNGTT	SHOX2	SPN	TBC1D17	THAP10	TM4SF1	TMEM131	UBP1
	86	AHNAK	ARHGAP1	CD2BP2	CDKN1A	CREB3	CTSD	CYHR1	DNAL4	FBXL8	GIPC1	GPX1	GPX4	GRN	IL4R	LGALS3	MDK	MED15	MVP	MYH9	PARP3	PLEC	PLXNB2	POLD4	SCAMP2	SRCAP	TRADD	TSPAN1	YIPF2
	87	ACAD8	APLP2	ATF2	ATF3	ATF4	BATF	BCL6	C17orf62	CEBPB	CEBPG	CREB5	DDIT3	ETS1	FOS	FOSB	FOSL1	HHEX	JUN	JUNB	JUND	NFATC3	NFE2L1	NFE2L2	NFYA	RBM6	RUNX1	SPI1	TSPYL4
	88	ACE	AHDC1	ARID5A	ATP6V0D1	ATXN1	CCNK	ENTPD6	FAM193B	FAM48A	FAT4	FDPS	GMEB2	KCNAB2	KLF11	MTERFD2	NARS	ODC1	PDE9A	PEPD	PTGDS	PUM1	QRICH1	R3HDM1	TRIM32	UBAP2L	VSNL1	ZHX2	ZNF276
	89	APRT	ATP6V1E1	C22orf28	CCND1	COMT	COX4I1	DCTN5	EIF3B	EIF3D	EIF4A1	FARSA	HIRA	HSPBAP1	KIAA0513	MRPL40	NAE1	PES1	RPL13	SF3B3	SMG1	THAP7	THOC1	THOC5	TRAPPC2L	UBE2L3	UFD1L	UQCR10	ZNF434
	90	APOL2	B2M	CANX	CD8A	GYPC	HLA-A	HLA-B	HLA-C	HLA-E	IRF9	LAP3	LILRB1	PDIA3	PLOD1	PRF1	PSMB8	SCARF1	STAT1	TAP1	TAP2	TAPBP	TCHH	THOC5	TNIP1	TRIM21	UBE2L6	WARS
	91	ADNP	ANAPC2	CENPB	CSNK2A1	CUL9	FAM171A1	FANCL	FASTKD5	FKBP1A	FUS	HMGA2	IDH3B	NOP56	NPRL2	NRSN2	NXT1	PSMF1	RABEPK	RBCK1	SEC23B	SNRPB	SNRPB2	SNX5	TM9SF4	VPS16	ZNF133	ZNF337
	92	ADNP2	ADRBK2	ATP2A2	DDX46	FICD	HNRNPA2B1	HNRNPK	HNRNPR	HNRNPU	HNRPDL	ITGB8	KHDRBS1	MAPKAPK3	METAP2	ORAI3	PTPN11	RSRC2	SFPQ	SIPA1	SLC25A3	SMARCC1	TDG	TDP1	TRA2B	XRCC5	YOD1
	93	ABHD5	AGPS	AIMP2	CHCHD2	DCAF17	DR1	EPB49	GARS	GNAI3	ITGA7	KIF2A	LSM5	MAPK1	MTCH2	NEIL1	NME7	PANX1	PPIA	PRKRA	PSMA2	PSMA5	PSMD6	RALA	SEMA4A	SST	ZZZ3
	94	ACOX1	ADD1	ANK1	C2CD2L	CA4	COX5B	DRD2	EPB41	EPB42	EPB49	FKBP2	GRIA1	GYPB	MACROD1	MRP63	MYL1	PTOV1	RHAG	SCP2	SEC14L1	SLC4A2	SPTA1	SPTAN1	SPTB	SPTBN1
	95	BIRC2	BIRC3	CD40	EDAR	FBXO28	HINFP	KIAA0528	LTBR	NGFR	PRKACB	SETD5	TANK	TNF	TNFRSF12A	TNFRSF17	TNFRSF8	TNFRSF9	TNFSF14	TNFSF9	TRADD	TRAF1	TRAF2	TRAF3	TRAF3IP2	TRIM37
	96	ACADVL	BTG3	CDK10	CHMP1A	GTF3C4	INTS1	INTS12	INTS3	INTS5	INTS7	INTS8	OAZ2	POFUT2	POLM	POLR2C	POLR2E	POLR2H	POLR3G	SASH1	SNCA	SPG7	TCEA1	TTF1	WHSC2	ZMYND8
	97	ARF3	ASMTL	ATP5B	BLOC1S1	C12orf10	CALCOCO1	COPZ1	CS	CYLD	DGCR6L	EIF4B	IRF3	IRF5	ITPR1	METTL1	PCBP2	PFDN5	PHKG2	QPRT	RAB5B	RPL41	RPS6KA1	SMARCC2	TARBP2	UBE2M
	98	AHCYL1	BTBD1	CAND1	CCR9	CD70	CHRNB1	COPS2	COPS4	COPS6	COPS7A	CRBN	DCAF11	DDA1	DET1	FBXO22	ITPR3	KLHL18	LRRC14	PDZK1IP1	ROGDI	SLC29A1	STX3	TRPM2	WDTC1	WIPF2
	99	ALDH1A2	MC1R	MGRN1	POLL	RANBP9	RFWD3	RNF126	RNF167	RNF19A	RNF216	RNF220	RNF34	RNF43	RNF5	SLC1A4	TLR1	TLR4	TLR5	TRIM46	UBE2D4	UBE2H	UBE2Z	UBOX5
	100	AAMP	ABCA6	APTX	CCL22	CRADD	CUL4A	DGCR8	ERF	FAM134A	GPKOW	IPO5	KRT17	N4BP3	PCID2	PLXNB1	POLDIP3	RELN	RND1	STC2	TFDP1	TRIM29	UBA1	USP1
	101	CD97	DDX51	DGKA	DGKI	EFNA4	EFNA5	EPHA4	EPN3	FARP2	GATM	GNAO1	GUCA2A	GUCY2C	INCENP	MTF2	P2RY2	PLXDC1	RELN	RS1	SEC14L1	SRC	TFAP2C	ZNF302
	102	ARL8B	C18orf8	DYNC2LI1	DYRK1A	EIF5B	EPS8L2	GOSR1	HEXIM1	HPN	ING4	KLF10	MAML1	NPC1	OLFML3	PDCD6IP	PRKACA	SSH3	SSRP1	THNSL1	UBE2G2	VAMP4	VRK3	ZMPSTE24
	103	ALB	AMPD3	APOA2	APOA4	APOC1	APOC2	APOC3	CAMTA1	CLCA2	MYL4	OBSL1	PHC3	PLAG1	PLTP	QTRTD1	RBP4	RLF	SETX	SLC9A8	SPAST	SSNA1	TTPAL
	104	ADAM10	ARPP19	COX5A	ETFA	ITGB1	LLPH	MAP2K1	MED8	MGST3	MYO1E	NFIC	PDPN	PIGC	RAB11A	ROR1	SEC11A	SMEK2	SNAPC5	TRIP4	USP3	ZNF10	ZNF354A
	105	APOL2	BRAP	CDKN1B	CSTF2T	DVL2	DYNC1H1	EVL	GLYR1	HCFC1	NCAPD2	NCAPG	PEX1	PFN1	PIP5K1A	S100P	SGTA	SKIV2L	THOP1	TRIM28	UROD	ZNF131	ZYX
	106	ALX4	DLX2	EBF2	EMX2	EN1	HOXA10	HOXA2	HOXB13	HOXB6	HOXB7	HOXB8	HOXD10	HOXD11	HOXD13	HOXD3	HOXD9	MEIS2	PAX6	PAX9	PITX2	ZIC4
	107	ADRM1	CARS	DLD	EFHD2	MB	NAP1L4	PAAF1	PSMC2	PSMC4	PSMC5	PSMD1	PSMD13	PSMD3	PSMD6	PSMD7	PSMD8	TXNL1	UBAC1	UBE3C	USP14	USP20
	108	ANPEP	ARHGEF17	CACNA1S	CBY1	CLDN5	DENND4A	FAM82A2	FUCA1	GPRIN2	MLF1	PNKP	POLD1	PPFIBP1	RAI14	SCAP	SIK3	SLC27A2	SYMPK	TJP2	TSFM	ZNF839
	109	ACSL4	ALS2CL	C9orf156	CABP1	CLPB	CPNE7	DOCK4	GNG3	HDAC11	LAMC3	MON1B	NAPA	NEU1	PTHLH	SNAP29	USP5	VPS16	VPS33A	WDR6	ZNF384	ZNF74
	110	ARHGEF10L	ASS1	ATIC	BMS1	CCND2	CCT4	CCT5	CDKN1C	CIZ1	CKS1B	DBI	DNM1L	GPN1	MDH1	NME1	PAICS	QRSL1	RBL1	SOD3	TIMM9	VBP1
	111	ANKRD12	B3GNT2	CAPN7	DDB2	GMCL1	LMNA	MYL12B	NAPG	OXSR1	POLL	PSMG2	PTPN2	RNMT	SEH1L	SMCHD1	TUFT1	USP14	VAPA	XPO1	YES1
	112	AP2A2	AP2S1	ARHGAP5	ARID4A	ATP6V1G1	CLTC	DECR1	EAPP	EHD2	EPN1	EPS15	FAM5C	HGS	IFT57	NAGPA	NUMB	OCLN	PLD3	SORT1	TFAP2A
	113	ATP2B4	CALM2	DLG4	EGLN3	EXOC1	EXOC3	EXOC6B	FZD2	GJB1	GLS2	GRK4	ITPKA	JOSD1	KCNE4	KCNN4	LPHN1	PCP4	PLCD1	S100A3	SNTB1
	114	ALCAM	ATP6V0C	CLN3	COG4	DNAJA3	E4F1	GABPB1	HAGH	LCMT1	MAGED2	MLST8	MRPS34	NUBP2	PDXDC1	PRR5L	TCEAL1	TCEB2	TUBD1	TUFM	UQCRC2
	115	ADORA1	ADRA2A	C5AR1	DCTN2	EYA2	F2R	GNAI2	GNAZ	KLHL3	NGB	NUCB1	PLCB1	PTAFR	PTPRU	RGS12	RGS14	RGS16	RGS2	RGS4	RGS5
	116	APPL2	BRMS1	C11orf68	CDK2AP2	CFL1	DGCR14	DRAP1	FDXR	GSTP1	HS1BP3	NONO	PEX10	PMVK	RAB1B	SART1	TMEM214	TXNL4B	UCN	ZNF35
	117	ACADSB	BIN2	BTK	CD2	FYB	IL21R	IL2RG	KIDINS220	LTB4R	LY9	LYL1	MYO7A	NOD2	PSTPIP1	PTK2B	SIT1	UBASH3A	VPS37C	WIPF1
	118	CP	F2	F2RL1	F2RL3	F5	FGA	FGB	FGG	IGFBP3	IGFBP6	ITGA2B	MGST3	PEF1	PLG	PROCR	SERPINA5	SERPINE1	SPINT1	TMEM123
	119	DUSP2	DUSP22	DUSP4	DUSP9	DYRK1B	HHLA3	HSF4	LIPE	MAP2K2	MAP2K3	MAP3K4	MAP3K6	MAPK1	MAPK14	PKN1	RPS6KA4	SP1	ZFP36L1	ZNF142
	120	ACOT8	CECR5	FASTKD1	FASTKD2	GTF3C3	HARS2	IPO4	LONP1	LRPPRC	MMS19	MRPL12	MRPL3	MRPS14	MRPS2	NDUFA9	NDUFAF4	PRPSAP1	RPRD2	YARS2
	121	AGPAT1	ATP6V1H	CHCHD3	COX6C	DENND3	FXN	LAS1L	MRPL16	MRPL20	MRPL28	NDUFA6	NDUFA8	NDUFB6	PADI2	PMPCB	SLC25A13	TMEM51	TNIP3	TUFM
	122	ANXA6	BCHE	CHRNA1	CHRNG	CRYAB	FAIM3	FHL2	GAS7	GYPC	HSPB2	ITGA8	LRRC32	NAV3	OLFML3	PPAP2B	SLIT3	SRRM1	WISP2
	123	ADIPOR2	CCT2	CCT7	COPS7A	DDX47	EMG1	FKBP4	IMP4	LDHB	MAP3K3	MLF2	MRPS35	NDUFA9	PHB2	PPP2R4	RAB21	TBK1
	124	BHLHE40	CELF1	CHD3	DEFB1	GIT1	ITGB3BP	LUC7L2	MAFG	MAN2A2	MRPL44	NAB2	SDCCAG3	SH3YL1	SRRT	TXNDC9	UPP1	VIM
	125	FAT1	HIST1H1C	HIST1H2AC	HIST1H2BC	HIST1H2BD	HIST1H2BH	HIST1H2BK	HIST2H2BE	MAP3K7	MAPK13	PTPRK	SF3A3	SIK2	SPATA20	TRAF3IP2	TRAF4	WDR45
	126	CENPM	CHERP	DDX23	DHX9	IRF2	LUC7L	PCYT2	PRPF8	PTBP1	SF1	SF3A2	SF3B5	SNRNP200	SNRPA	TCERG1	U2AF1	U2AF2
	127	ANAPC13	ANAPC5	BUB1	BUB1B	CDC16	CDC20	CDT1	DSN1	MAD2L1	NDC80	NEK2	RRBP1	SKA1	SPC25	TIMM8A	UBE2C	ZWINT
	128	ASB13	DDAH2	FASTK	GALT	HOXD1	KIAA1609	LRRC61	MFN1	PBLD	PLAC8	PUM1	RBM3	RBPMS	SMUG1	TOLLIP	TRIM32	TRIP13
	129	AGTPBP1	ARF4	ATG9A	B3GAT3	CCNL2	NCDN	PELI1	PFKFB3	PLCB2	POLR2A	PPME1	PTPN12	SHARPIN	TRAPPC9	XAB2	ZNF350
	130	AAK1	AP2A2	AP2B1	AP2M1	AP2S1	ATP6V1C1	EPS15	FECH	HIP1	NR2F1	NR2F2	POLQ	PRKAG2	RHOBTB2	SLC39A6	TFAP2A
	131	ABCC2	AKR1C1	AKR1C2	AKR1C3	ALDH3A1	B9D1	C2CD2L	FKBP5	GPX2	IL13RA2	LYPD3	NDUFAF4	PGD	RGS20	SOD1	UBE2G1
	132	C1QBP	CAMKK2	HIST1H2BL	HSPA6	IARS	IDH2	KIF1B	MAPKBP1	MPDU1	NAV2	NFKB2	PSMB6	RARA	RNMTL1	SLC25A11	TIMM50
	133	APPBP2	ARL6IP1	DCK	DHX40	HMGXB4	INTS8	LYPLA1	NDRG2	NDUFB5	POLR3G	TBC1D17	TCEA1	TTF2	WHSC2	YAF2	ZNF273
	134	ADARB1	AOC3	DST	GATA6	LAMA2	MACF1	MEIS1	MYH10	RCAN2	RGS13	SDC2	SETBP1	SPRY4	SRPX	STARD13	TACC1
	135	CA9	CDH10	CDH15	CDH2	FTSJD2	GALNT1	KIFC3	LGALS9	MYL6B	P2RX6	PTPRF	RPL41	SLC25A38	SOX17	TCF7L1
	136	AP3B1	ARRB1	ARRB2	ATP6V0A2	CYTH2	CYTH4	CYTIP	DDX27	HIST1H2AG	HIST1H2BO	KCNAB1	PFKFB3	PLA1A	PPM1B	S100A9
	137	ACSL3	AGRP	APBB1IP	ASB6	ATXN2L	BCS1L	CUL2	DNMBP	FEM1B	FEM1C	LRRC41	RAB40C	RASSF7	RNF7	TCEB1
	138	AATF	CDK5RAP1	DYNLRB1	EIF1	EXOSC2	EXOSC5	EXOSC9	IFITM3	LIPG	MPHOSPH6	MPP6	NAMPT	PARN	THOP1
	139	APP	COL13A1	COL18A1	COL4A1	COL4A2	CTGF	DCN	FBLN1	FMOD	HSPG2	NID1	PPIC	TGFB2	THBS1
	140	AHSA1	DMWD	DYNC1H1	GCN1L1	ILK	MDN1	MRPS15	NDUFS1	NGRN	NUP205	PDXDC1	POLG	SLC25A10
	141	AKAP11	DZIP3	EFHA1	EID1	IFNGR1	KIF24	MED4	MTMR6	NOL12	RB1	RNF6	SACM1L	TINAGL1
	142	HAND1	ID1	ID2	ID3	IFI16	MSC	MYF5	MYF6	MYOG	TCF12	TCF3	THRAP3	ZNF331
	143	COL2A1	COL9A1	COL9A2	COL9A3	DYRK3	ERI3	GIPC2	LAMA3	MAG	NID1	PRNP	RNF31	SCNM1
	144	BEST1	CCNG2	IER3	PPME1	PPP2CA	PPP2R1A	PPP2R3B	PPP2R5A	PPP2R5B	PPP2R5C	PPP2R5D	ZCCHC8
	145	CXADR	DLK2	EWSR1	GNPDA1	HMGN4	MVK	MYO1F	NLE1	POU4F1	PRUNE2	SLC1A1	ZNF184
	146	CALU	DBF4	FGF18	HSPB3	LSM14B	MEST	PUS7	RBM28	SLC4A2	ST8SIA4	TIMM10	TSPAN12
	147	ATAD2	DHCR7	ERAL1	FANCI	LIMS2	MAST4	MRPL48	MRPS7	NCAPD3	NCAPG2	TMEM48	UQCRC1
	148	COIL	CYB561D2	DCTPP1	EIF5A2	ETV5	IFRD2	KCTD13	NIF3L1	NUDT18	RIBC2	RPIA	WDYHV1
	149	ASH2L	CHD8	COX7B	KDM6A	KIFC1	MYB	PPP1R10	RBBP5	UQCC	UTP18	ZNF143
	150	ACD	CTCF	MXD3	MXD4	NES	PDS5A	RAD21	SMC1A	STAG1	STAG2	TINF2
	151	ARFIP2	ARHGDIB	CDC42	DEF6	ELMO1	RAB35	RAC1	RHOH	TRIO	UNKL	ZNF175
	152	CCL4	CCL5	CCR1	CMKLR1	CXCR3	HAPLN1	IL1B	IRF1	SELPLG	XCL1
	153	A2M	APBB2	CD36	CD93	CLU	FHL1	MMRN1	TNXB	VWF
	154	CIB2	GPT	HSD17B11	NOC4L	PTGES2	SAFB	TFAM	TIMM44
	155	CALB2	EPHB1	EZH1	GSTA1	HAUS5	HELZ	SFRP1	TRIM10
	156	ALX4	C7orf43	CPNE1	NAGK	PIGO	WFS1	ZNF239
	157	EIF4EBP1	H1F0	PCSK5	TFEB	TUBA1B	TUBB2B	UBAP2
	158	CDK1	DENR	HNRNPD	KIF4A	LGALS3BP	SPAG5	TUBA1C
	159	CD7	COG7	SCAMP5	STXBP6	SYT1	TXLNA	VAMP2
	160	ATF6B	ENTPD2	INSIG2	PRKAR1A	SGPP1	UTRN
	161	CCDC6	DHPS	GOSR2	HOOK2
	162	GLDC	GTF2I	KDELR1	TSC22D1
[truncated: 68 more columns]

## Sheet: S5
		Cantini et al. Supplementary Table S5: Results of the community detection applied to the pancreas tumor multiplex . Communities are ranked based on their size, the first column reports the community ID the following columns report the genes belonging to the community with a given ID.
		community number	Genes inside the community
		1	ABCB6	ACD	AIP	ANKZF1	ARL2	BAG5	BANP	BCS1L	BLOC1S3	BTRC	C11orf48	C11orf68	C11orf83	C15orf39	CANX	CCDC117	CCDC127	CCT7	CEP135	CHD4	CHD6	CHD8	CNO	COG4	CTAGE5	CTNNBL1	CUTA	DCAF8	DDX49	DGKZ	DLD	DLST	DNAJC30	DPF2	DUSP6	EIF1AD	EIF4H	EMG1	FAM131C	FAM134A	FBXO33	FTSJD2	GDF5	GLTSCR2	GNAI2	GNAO1	GRAP2
		2	ABLIM3	ACSM3	AKIRIN2	ALB	ALDH3A2	ANPEP	ANXA9	APOC2	ARSE	ASB13	BCKDHA	C2	C4BPA	CA4	CADM1	CAMK2N2	CBS	CCDC109B	CCL13	CCL28	CCNC	CDK20	CFB	CHMP1A	CLDN1	CUEDC1	CUZD1	CX3CL1	CXXC5	CYB5A	DEFB1	EHD1	EPB41L5	ESRRG	ETS2	FASN	FGA	FGFR2	FGFR3	FGG	FGL1	FXYD2	GATM	GGT1	GJB1	GLS2	GRB14
		3	ABAT	ABHD5	ABI2	ACLY	ADAM19	ADCYAP1	ALDH1A1	AP1B1	APOH	ARHGAP5	B3GNT1	BAZ1A	CADPS	CEP57	CHGA	CHGB	CHTF18	CLCN7	CRYBA2	CXXC4	DBP	DHRS2	DLK1	DNALI1	DZIP3	EPHA3	EPHX2	EXPH5	F10	F3	FBXW5	FHIT	FKBP1A	FXYD2	GABRB3	GAD2	GADD45G	GAS2	GCFC1	GGCX	GGT7	GNAS	GRK6	HEYL	IL4R	ISL1	KIAA1377
		4	AAGAB	ADAM10	AIMP2	ALCAM	ASB7	ATE1	BCAR3	BTBD10	BUB3	C10orf118	C11orf49	C6orf211	CARD10	CASP9	CD5	CD82	CENPJ	CMIP	COPS2	CTR9	DDX10	DDX46	DHFR	DNAJC9	DR1	DUT	DYNLL1	EPHB4	FADD	FLOT1	FRAT2	FUNDC2	GBP3	GFM2	GPN1	HP	IKZF5	ITGA6	KBTBD4	KHDRBS1	LGALS3	LLPH	MED4	MFAP1	MLX	MTMR4	NOC3L
		5	ABLIM2	ADD2	ADRBK1	ADRBK2	AKAP12	ARID1B	ARVCF	C12orf10	C6orf47	CC2D1A	CCDC53	CDC42EP2	CEACAM5	CEBPE	CEP164	CHRNG	CIB2	COL13A1	CRYBB1	CTU2	DBF4	DDX5	DGCR14	DLK2	DPYSL4	DRD2	ERI3	ESF1	FAM165B	FEM1A	FNDC5	FTCD	GATA1	GIT1	GPT	GRPR	HCFC2	HCN2	HDAC9	HNRNPA1	HRH3	IGHMBP2	ITGA2B	KLC3	KRBA1	KRR1	LENG1
		6	ADNP2	ANTXR1	ATP6AP1	ATP6V1H	BAG3	BAZ2A	BCL9L	BRD2	CD63	CDC42BPA	CDK12	CDR2	CHPF	CIZ1	CLDN6	CNOT7	CSF2	CSTF1	CTDSP1	CYTH2	DCTN5	DHCR24	DNAJB1	DNAJB2	E2F4	EIF2B4	ESYT2	FAM100A	FBXW11	FGF1	FOXC1	GEMIN8	GORASP2	GPAA1	GTF2H1	GTF2H4	HOXB2	HPS6	HRAS	KDM6A	KIAA0556	LIMK2	MAFK	MARK2	MBTPS2	MLST8	MYNN
		7	ACTN4	AGRN	AGT	ANKHD1	ARHGAP9	ARL6IP5	ATN1	C10orf54	C11orf54	C16orf48	CCNK	CFDP1	CNNM3	CNST	CUEDC2	CXADR	DDAH2	DHRS1	DVL2	ECD	EPT1	EWSR1	FAM103A1	FAM105B	FAM193B	FAM48A	FASTK	FBXL18	FTH1	FXR2	GALT	GLYCTK	GNPDA1	GPBP1L1	GPRIN2	HK2	HMGN4	IP6K2	KCNAB2	KCNN4	KEL	KIAA1609	KLF11	LASP1	LRRC61	LTBP4	MAPK1IP1L
		8	AKAP13	ANKS1A	ARHGEF17	ARHGEF2	ATL3	ATP2B1	C9orf156	CBY1	CEP170	CEP250	CIDEB	CLDN5	CRTC2	CTH	DFFA	DYRK1A	EGR1	EPB41L2	ESYT1	FAM53C	FAM65B	FAM82A2	FUCA1	HDAC7	HES4	HIST1H2BD	HIVEP2	ING1	ISCU	KCNK3	KLC3	LMO7	LPIN1	LRCH3	LRMP	LSR	MAP3K5	MARK4	MDM4	MEF2A	MEF2C	MLF1	MSL2	MYCBP2	MYOF	NADK	NAV2
		9	ABHD10	AGPS	AHCY	ANKFY1	ANXA1	ARNTL	ASPH	ATG16L1	ATG16L2	ATG2A	ATG3	ATG4B	ATG5	ATG7	ATP5B	ATPAF2	C22orf28	CCDC12	CCT2	COX11	DAP3	DDX1	EEF1B2	FAM91A1	FNIP1	FOXK2	GGH	GSTP1	HADHA	HADHB	HNRNPA3	HNRNPH3	KCNAB1	KCNH2	KEAP1	KIAA0947	KRT10	MT1G	MTMR14	NDUFS6	NIP7	NIPSNAP1	NSMAF	NSUN4	NUDT1	OBSL1	OSBPL8
		10	AKAP8L	APC	APC2	ARHGEF1	ARL6IP6	ATXN2L	BARHL1	BBC3	BTBD1	CAMKK1	CBLL1	CCDC71	CDX2	CHRNG	DDX54	DKKL1	DLG4	EHBP1	ELAVL3	EPN1	EPO	EPS15L1	ETV6	FUT7	GP1BB	GRIN1	GRM4	GSK3A	GUCA2A	HNRNPUL2	HOXA5	HPCA	HSF4	IL34	KCNC2	KCNC3	KHSRP	KLF16	LGALS8	MAML1	MEX3D	MYOG	NACC1	NEU4	PDIK1L	PDSS2	PICK1
		11	ACTR2	AGGF1	ARF4	ARPC3	ARPC4	ATF2	C1RL	C6orf211	CDC5L	CHERP	CHRAC1	DDOST	DDX23	DHX38	DHX40	DNAJC8	EIF4E2	EIF4G2	FGD6	G2E3	GRPEL2	HES4	HLTF	IFT80	IREB2	KHK	MED15	MED23	MINPP1	MTERFD1	MYL12A	NAA50	NAPG	NAT10	NCBP2	NONO	PBRM1	PEX13	PPM1A	PREX1	PRPF8	PSMG2	PTBP2	PTPN2	PUF60	RBM12	RBM17
		12	ABCF1	ABTB2	ACAP3	ACP5	AGPAT6	AKR1C3	ANKRD13B	ARL3	C14orf1	C1orf174	CDK5RAP2	CDKN2C	CELF3	CHCHD4	CHD3	CHMP7	COPS6	COX17	CSRP2	ECH1	EEF1A1	EFNA1	FAM134A	FAM176A	FAM195A	FLOT2	FOXA3	GBP2	GET4	GNE	GSTM4	GSTO1	HIF1A	HIP1	HLA-DQA1	HMGB1	HMOX2	HOXC6	HRSP12	HSPE1	ITGB3BP	KAT5	KATNAL1	KLHL20	LAMA4	LUC7L2	MAD2L1BP
		13	AFF1	ANLN	AURKA	BECN1	BIRC5	C11orf48	C20orf24	CBX3	CDCA3	CDCA4	CDCA8	CELF4	CENPF	CEP55	CHAF1A	COMT	CORO1C	COX6A1	CRY2	CXCL5	CYCS	DIAPH3	DNAL4	ERAL1	EZH2	FOXO3	GRSF1	GYS1	H2AFX	HMBS	HSPA1A	HSPH1	KIF2C	KIF4A	KNTC1	LMNB1	LMNB2	MAD2L1	MAN1A2	MEGF8	NCAM1	NCAPD2	NCAPD3	NECAP1	NF1	NMT1	NMU
		14	ANKRD22	APPL2	ARL8B	ATP2B4	BCHE	BCL3	BIRC3	C1QBP	CAD	CALM2	CDIPT	COMMD2	COMMD7	COMMD8	COMMD9	CPVL	DNAJA1	DNAJA3	DPP3	EAF1	EEF1A2	ENDOG	EPRS	HSP90AB1	HSPA1L	HSPA5	HSPA6	HSPA8	HSPA9	IARS	IDH1	IER5	ITFG3	MAP2K6	MAP3K3	MAP3K7	MAP3K8	MARCH8	MAVS	MTCH2	MTIF2	MYH9	NEIL1	NFKB1	NFKB2	NFKBIA	NFKBIB
		15	ACOT13	AK2	APRT	ATP5F1	ATP5O	BPNT1	BTF3	CACYBP	CAPZA1	CISD2	COTL1	CRYZ	CYB5B	CYP1B1	DAD1	DGCR8	ECHS1	EDEM2	EIF1B	EIF3M	ETFA	ETFB	FAM49B	FAM98A	FBXO45	GARS	GLO1	GLOD4	GSPT1	HLA-B	HMGCS1	HYOU1	IKBKE	LARS	LRRC59	MAFB	MAPRE1	MAT2A	MIF	MLEC	NAA20	NASP	OSGEP	PCMT1	PDCD5	PDIA4	PES1
		16	ACAT2	ACP1	ADSS	AKR7A2	APEH	ARF6	ATIC	ATP5J2	BCAR3	C2CD2L	CACYBP	CCDC137	CLIC1	COPZ1	CS	CSDE1	DSTYK	EEF1D	EIF6	ELAVL1	EPB41	ERP29	FAM192A	FSCN1	GLRX5	GLUD1	GMPS	GOT1	GOT2	GXYLT1	HARS	HLA-B	HNRNPF	KCTD12	LAGE3	LTA4H	MACROD1	MAT2A	MICA	MPG	MRP63	MRPS14	NAA50	NDUFA7	NOM1	NOSIP	OTUB1
		17	ADAM9	AHR	AKAP11	ANKRD11	APH1A	ARF3	BIRC6	CCNT2	CDC42SE1	CLDN6	CUL5	CWC22	CYB561D2	DCAF10	DPP10	EPHA4	EVI5	FAM60A	FCHO2	FUBP1	GRWD1	HDDC3	HMGCR	HOXA3	HOXB3	IFT80	ITGB8	KIDINS220	KRAS	LAPTM4A	LDLR	METAP2	MGEA5	MIER1	MKLN1	MYO1E	NCOA5	NPAS4	NRF1	OTUD7B	PLCB4	PPAN	PPP1R13B	PRKAA1	PRKAB2	PRMT6	PTPN11
		18	ACOT13	APEX1	ASNA1	B4GALT1	C14orf119	CDK4	CLPP	COMMD4	COX5A	DECR1	DRAP1	FAHD1	FAM32A	FNTA	GALNT14	GMCL1	MDH1	MED16	MRPL14	MRPL16	MRPL36	MRPL40	NDUFA11	NDUFA13	NDUFA4	NDUFA6	NDUFA9	NDUFAF4	NDUFB10	NDUFB5	NDUFB6	NDUFB9	NDUFS3	NDUFS7	NDUFV3	NHP2	NONO	NUBP1	PDRG1	PFDN1	PIH1D1	POLD4	PRKRA	PSMA3	PSMA6	RAB40C	RAD51C
		19	ACACA	ACSL3	ACSS2	AKAP1	AKR1B10	ALDH2	ALS2	ANG	APOBEC3B	BRI3BP	CASP7	CD164	CDK10	CFL2	DMBT1	ELL2	EPS8L3	ERBB3	EXOC6	F5	FAM135A	FARP2	FHL2	GPX2	HES1	IFT172	INPP1	KIF21A	LCOR	LDHB	LIMA1	LIMK1	LMTK2	LYZ	MAST2	MTMR11	MYO1A	NBL1	PIAS2	PPFIBP2	PREP	PRKAB1	RALGPS1	RAPGEFL1	RDX	RUSC1	SEMA4G
		20	ABL1	AFTPH	AMIGO2	AP2M1	APLN	BASP1	CEBPB	CLK3	CLP1	COL5A3	E2F6	EHD2	ERF	FAM53C	FOSL1	FOSL2	FOXA2	GATAD1	HOMER1	HOXB4	INHBB	ITGA5	ITPRIP	JMJD6	JOSD1	KCTD20	LRWD1	MAML3	MAP2K3	MAPKAP1	MBTD1	MLF1	NDEL1	NDRG1	NFIL3	NQO2	NRBF2	OGT	PDLIM3	PIM1	PIP5K1C	PLIN2	PLK3	PREPL	PRKACB	PTPRE	PYGL
		21	AKAP8	ANXA2	ANXA3	AREG	CABLES2	CBFA2T3	CCNB1	CCND1	CCND2	CCND3	CDK1	CDK3	CDK4	CDK5	CDK6	CDKN1A	CDKN1B	CDKN1C	CDKN2A	CDKN3	CDT1	CKS1B	CKS2	CRABP2	CTTN	DMTF1	DSC2	E2F2	E2F3	E2F4	EFNA5	ELK3	ENC1	ERCC5	EXOSC6	FAM46C	GCHFR	GSR	HINT1	IFI27	LIN52	MAF1	METTL1	MGA	MNDA	MYBL2	MYLPF
		22	ARHGAP24	ARHGAP27	ARHGDIB	ARHGEF19	ARHGEF25	ARL14	BAIAP2	BCR	BEND3	CD53	CDC42	CDC42SE1	CECR1	CIT	CLASP2	DEF6	DGAT1	DMBT1	DNAJB9	DOCK10	DOCK8	ELMO1	ESPN	FUCA1	GALE	ICMT	IQGAP2	KIAA0284	LY86	MAPK6	MARK2	METAP2	NCKAP1	NEK3	NFAT5	NGEF	NLRC5	PAK1	PAK6	PARD6A	PCYT2	PIK3CD	PIP4K2A	PKN3	PLCG1	PLD1	PLEKHG2
		23	ACTL6A	ANAPC7	APTX	CCT4	CCT5	CD3EAP	CDK3	CEP290	CISD1	CLTC	COG1	COIL	CSE1L	CWC27	DCAF7	DENR	DHX40	ECT2	EML4	ERI1	FADS1	FAM118B	FAM50B	FTSJ3	GALM	GFM1	HEATR6	HNRPLL	KLF15	KPNA2	LBR	MLLT10	MON2	MRPL38	MSH2	MXD3	NOC3L	NR2C1	NUP85	PFN2	POLA1	POLR3B	PREB	PSMC5	RFC5	RNF34	RPS6KB1
		24	A2M	AHI1	ATP5I	BCLAF1	CA11	CAB39L	CALCOCO1	CAMTA2	CDO1	DNAJB4	DST	ELN	ENOPH1	FAM107B	FAM120B	FGFR1	FREM1	GADD45A	GADD45B	GADD45G	GADD45GIP1	GPC3	GSTA4	GUCY1A3	GUCY1B3	HLF	HSPB6	ISY1	KIFC1	LAMA2	LEPR	LTBP2	MAP3K4	MPZL1	MTCH1	NCALD	NES	NOL12	NSUN2	PBX1	PBX3	PCDH9	PDE4A	PDE5A	PLSCR4	PPP1R10	RCAN2
		25	ACAD9	AFG3L2	ASCC2	CHCHD6	CHD2	CLN3	COX6C	DDX18	DDX47	DICER1	DKK1	DNAJB6	EBNA1BP2	EIF2C3	GNL3	GTF3C4	HK1	IFITM2	ING4	INSIG1	IPO9	LAS1L	LONP1	MAGED2	MMAA	MRPL10	MRPL14	MRPL24	MRPL28	MRPL44	MRPS22	MRPS23	MRPS27	MRPS5	MTG1	NDUFAF1	NDUFAF3	NDUFS1	NFKBIL1	NGRN	NLRX1	NOP56	NR2F2	OXA1L	PARS2	PHB	PMPCA
		26	AATF	ABCC3	ALDOA	ALG9	ARHGEF7	ATM	ATMIN	ATP2A2	ATR	CHD1L	CHEK2	DDX11	DSCC1	E4F1	FKBP10	HDLBP	HIBCH	HNRNPUL1	HOXC4	IFFO1	MIF4GD	MLH1	MSH6	MSI2	MUTYH	NBN	NHEJ1	NLRP2	OGG1	POFUT1	POLA1	POLE	POLL	PPP3CC	PRKDC	PRMT3	RAD1	RAD50	RAD9A	RBMS1	RECQL4	RECQL5	RFC1	RFC2	RMI1	RNF8	RPA1
		27	AHSA1	AIFM1	BRF2	CASP4	CBX4	CCDC47	CLN3	CNIH4	COPE	DHCR7	DNAJC11	DPM1	DPM3	DYNC1H1	EML2	FAM96A	GAS8	GBF1	HEATR1	HEATR3	HEBP2	HNRNPM	HSD17B11	ICAM1	ILK	IPO11	KDELR1	KIAA1967	LIMS2	LRPPRC	MCM3	MCM7	MDN1	MLF2	MYCBP	NEK6	NEK7	NUBP2	ORMDL1	PARVG	PCID2	PDXDC1	PSMB1	RAB3GAP2	SLC7A5	SLC7A7	SRPRB
		28	ADIPOQ	ADIPOR2	AEBP2	ALG2	APPL1	ARFGEF2	ARID4A	BCL6B	BRMS1	BRMS1L	C14orf43	CBX5	CDK2AP2	DNMT1	DNMT3A	DNMT3B	DNTTIP1	EED	EHMT2	EID1	EZH1	FLRT2	GABPA	GABPB2	GATAD2A	GATAD2B	GLI1	H2AFY2	HDAC2	HIF1AN	HR	ING2	KDM1A	KDM5A	KLHDC2	MAD1L1	MBD4	MBTPS1	MIER2	MNT	MXD1	MXI1	PARK7	PCSK6	PELP1	PFDN5	PPP1R8
		29	BANK1	BIN1	CAMLG	CCL5	CCR7	CD19	CD2	CD22	CD48	CD7	CD79A	CD79B	CD8A	CELF2	CLIC2	CXCR3	EBI3	FAIM3	FLI1	FYN	GNPNAT1	GRB7	IL7R	IL8	IRF4	KLRK1	LCK	LY9	MAP4K1	MDK	MS4A1	PAIP2	PELI1	PRF1	PRKCB	PTPRC	RBM27	S1PR1	SCAMP5	SDC1	SDC2	SELL	SH2D1A	SH2D3C	SIT1	SLAMF6	SLC16A3
		30	ACTB	ACTG1	ACTR1B	BCAR1	BHLHE40	C5orf22	CALU	CAP1	CHMP6	CIDEB	COL7A1	DCTN2	ERBB2	FN1	GHRL	GNB2	GREM1	GSN	HSD11B1	ITGB1	KATNB1	KIAA0020	LAMA5	LETMD1	LIF	LOXL2	LPXN	MCAM	METTL9	MYL6	NUPL2	PFKFB3	PIM3	PLAUR	PLOD1	PLOD2	PPAP2B	PPP1R3B	PTK2	PTPRH	PXN	RAI14	RGS4	SH3GLB1	TGFBI	TGIF1	TLN1
		31	ACAN	APPBP2	ARHGAP15	ATP6V1B2	BMP1	CCL20	COL12A1	COL13A1	COL18A1	COL1A1	COL1A2	COL3A1	COL4A1	COL4A2	COL5A1	COL5A3	COL6A1	COL6A3	COL7A1	CTSA	CTSD	EXT2	FAP	FKBP14	FN1	FZD2	GALNS	GLB1	GUSB	HSD11B1	HSPG2	IGFBP3	IGFBP5	ITGA2	ITGA5	LAMB1	LEPRE1	LOXL1	MARCH9	NEU1	P4HA3	PALLD	PDIA3	PDPN	PLXDC1	POLR3D	PPIC
		32	ACTC1	ADIPOR1	ARF4	ATAD2	ATP6V1D	CYR61	DARS2	DENND3	DHDDS	DOM3Z	DUSP11	DYNC1LI1	FAM179B	FOXP1	FOXP2	GCFC1	ISOC2	LIMS1	LOX	MYO9B	NLRX1	NOB1	NPC2	NRAS	NRXN3	OSBPL11	OSBPL9	PARP10	PDHA1	PDK2	POLD1	PTGES2	PYCR2	RBM15B	RNGTT	RPRD2	RSBN1L	RTN4	SCD	SCO2	SETX	SLTM	SYNE2	TPP1	TRIM47	UGDH	USP48
		33	ADAR	AGFG1	AHCTF1	ANP32A	ANP32B	CSNK1A1	EIF5A	GPKOW	H1F0	HERC1	HIRA	IPO13	IPO5	IPO7	IPO8	KPNA1	KPNB1	KRT23	NAP1L4	NOSTRIN	NUP107	NUP133	NUP153	NUP160	NUP50	NUP54	NUP62	NUP98	NUPL1	NUTF2	NXT1	PARP3	PRKD2	RAN	RANBP1	RANBP2	RANBP3	RANGAP1	RCC1	SEC13	SEC31A	SEH1L	SERPINB2	SERPINB3	SNUPN	SRP19	TNFRSF1B
		34	ACOT8	AGPAT1	AIFM2	ARID5B	BAHCC1	C2orf29	CDCA7L	CHCHD3	CLEC11A	CSPP1	DCLK1	DIP2B	ECSIT	ETV3	FASTKD1	HOXB5	IQCE	IQGAP3	KIF25	MAST4	MFGE8	MFHAS1	MIPEP	MRPS34	MTRF1	MYC	MYO5C	NDUFA5	NDUFA8	NOL11	NOL9	NPR1	P4HA1	PADI2	POLG	PPA2	PPIP5K2	PRR11	PSME4	RAD23A	RFX7	SAMD9L	SBNO2	SEC11C	SEMA6A	SMYD4	SNX19
		35	AARS2	C6orf203	CECR5	COX4I1	ECSIT	ERLIN2	FLAD1	GTF3C2	HARS2	ICT1	KIAA0391	MMAB	MRM1	MRPL1	MRPL10	MRPL11	MRPL12	MRPL15	MRPL16	MRPL17	MRPL18	MRPL21	MRPL27	MRPL32	MRPL37	MRPL43	MRPL46	MRPL47	MRPL48	MRPL50	MRPL54	MRPS10	MRPS11	MRPS2	MRPS30	MRPS35	MRPS7	MRRF	MTERFD1	MTPAP	MUT	NGRN	PTCD1	PUS1	RPUSD3	RPUSD4	SUPV3L1
		36	ADAMTS5	APBB2	ARHGAP1	ARNT	CALD1	CCS	CD99	CNN2	CNPY4	COL16A1	COL6A1	COL6A2	DDR2	DNM1	DOK5	DPYSL2	DPYSL3	EMILIN1	GNB4	HEY1	HSPG2	ITGA11	ITGB1BP1	KIRREL	LRRC32	MAP4	MMP16	MN1	MRAS	MRC2	NID1	NISCH	PCOLCE	PDGFRB	PDLIM2	PLXDC2	PRR5	PRRX1	RUFY3	SCARF2	SEPT11	SFRP2	TBL1X	THY1	TPST1	TRAM2	VASN
		37	AAMP	AGR2	AGR3	ARHGAP27	ARL14	C14orf1	CA9	CD55	CEACAM1	CEACAM6	CLTB	COL17A1	CSF3	DGAT1	ERBB2	FA2H	FAT1	FBXO34	FDFT1	FERMT1	FOXL1	GALE	GALNT5	GIPC1	GMDS	HDAC1	KAL1	KLK10	KLK6	KLK7	KRT19	MARCKSL1	MET	MLH3	MLPH	MSLN	NET1	PCYT2	PYGB	S100P	SDCBP2	SERPINB5	SGK1	SLC2A1	SNAI1	SSH3	TSPAN1
		38	ACTR3	ADARB2	ADCY7	ARHGAP19	ARPC5	ASPSCR1	ATXN3	C16orf70	C9orf78	CAMKK2	CD58	CHKA	CUL2	CYP51A1	DIAPH2	FAF1	FCHSD2	GNPTG	GOLGA1	HERPUD1	IL16	KCTD10	KCTD3	KCTD5	KLHL22	NAT1	NCBP1	NCKIPSD	NEK8	NPLOC4	NUMB	OPTN	PHF17	PLXNA2	PTGER1	RAD1	RANBP9	SEC23IP	SEL1L	SH2B1	SORBS3	SYVN1	TEK	UBR3	USP13	USP30	USP5
		39	ACOX1	ADARB1	ARID5B	C10orf35	CD34	CDH5	CRYAB	EBF1	EBF3	EEF2K	EFEMP1	EFHD1	EGFL7	EML3	ERG	FAM136A	FHL1	FNBP1	HDAC4	HIBADH	HIPK3	IL33	IL6R	ITGA7	ITGA8	ITPR1	LRRK2	MAP3K6	MAPRE2	MEPCE	MTHFR	PAK4	PIK3R3	PINK1	PPM1F	RASA4	SASH1	SFRP1	SHE	SLIT3	SSH2	STAT5B	SYNM	TENC1	TGFBR2	UTRN	VWF
		40	AARS	AATF	ANGPTL4	APLN	BDKRB1	CD59	CDK6	COL8A2	CRLF1	CTSH	DHX16	FKBP14	GPX4	GRN	GTPBP4	HEBP2	HMOX1	ID1	ID3	IFI16	KRI1	LTA4H	MED20	MED27	MFSD1	NFIC	NINJ1	NPR1	NRD1	PLEKHM2	POLR2L	PORCN	PRMT2	PTGES	PYCARD	QSOX1	RBPJ	RHBDF1	RNFT1	ROM1	SNX12	SNX8	SRBD1	TFEB	TMED1	TRMT6	TSEN54
		41	ALAS1	ANK3	ARFGAP3	AXIN2	BPTF	BTG1	CITED2	CNOT6	CSNK1D	DAB2	DGCR2	DHX8	EID2	HECTD3	ITGB4	KIAA1033	LEF1	LEMD3	LMCD1	MECOM	MFN2	MKS1	PAPPA	PCBP1	PMEPA1	PRICKLE2	RAB34	RAB38	RUNX1	SMAD2	SMAD3	SMAD4	SMAD6	SMURF2	SOX9	SPTBN4	SURF6	TCF7L1	TGFB1	TNRC6B	TOB1	TRIM33	TTYH3	TXNIP	ZBTB11	ZEB1
		42	ARHGEF10L	AVEN	BAK1	BAX	BCL2L1	BCL2L10	BCL2L11	BCL2L2	BID	BMF	BNIP1	BNIP3L	C16orf74	CA2	CAPN2	CLIP2	DHFR	DYNC1I2	DYNLRB1	ERN1	EXOC2	FDX1	FKBP8	FRYL	FXYD3	GPATCH4	GPN3	HSD17B12	HSPD1	MDP1	MTR	MYLIP	PNKD	POLR3E	POR	PXMP2	RIOK1	SIVA1	SPNS1	TMBIM6	TMEM11	TOMM22	TOMM40	TP53BP2	VDAC2
		43	ADAMTS1	ARID5A	ATF3	BCL6B	BTG2	CCNL1	CD46	CDKN1A	CLCF1	CREM	CSF1	CXCR7	DNAJB5	ETF1	FOS	FOSB	GPR183	HAS1	HN1L	IRF6	JUN	JUNB	JUND	LPHN1	MCL1	MMP19	NAMPT	NFATC2IP	NR4A1	NR4A2	NR4A3	PCK1	PPP1R15A	PPP1R15B	RCAN1	RGS2	RHOB	RILPL2	SEC14L1	SLC2A3	SLPI	SOCS3	TRIB1	WEE1	ZNF331
		44	ARHGAP15	ARPC1A	ASXL1	BMP1	BMP4	BST2	C19orf6	CBLB	CCDC59	CD55	COL18A1	CRABP2	CSF2	CXCL16	CXXC5	DGKZ	DHX58	DMPK	ELOF1	EME1	FLYWCH1	HES6	HPS1	HSPBAP1	IL1R1	IL1RN	IRAK2	IRAK3	KDM4C	MARCH2	MCM7	MECOM	MET	MTHFS	PLCB3	POLD1	PRR14	RPL37	SDC4	SEC16A	SERPINF2	UNC13D	WDR11	ZNF638	ZNF8
		45	ABT1	ATF6	ATF6B	C2orf18	ELF1	ENY2	ETV4	FOXF2	GOSR1	GTF2A1	HMGA1	HMGN2	KAT2B	NAPA	NFE2L2	NFYA	NFYB	NR1D2	PMVK	POU2F1	PWP1	RRN3	SNAPC2	SP1	SUB1	SUPT3H	TADA3	TAF10	TAF11	TAF12	TAF15	TAF1C	TAF1D	TAF5	TAF5L	TAF6	TAF7	TAF8	TAF9	TBP	TBPL1	TP53RK	UBTF	VNN2	ZNF76
		46	BCL6	BSG	COPE	COX5B	COX7B	CUL2	EIF2S1	ERH	FBXO5	FIS1	GCNT1	HSBP1	IMP4	KIF2A	KIF3A	LSM2	MAP2K7	MAP3K13	MAPK8IP2	MAPK8IP3	MIF	MINK1	MRPL4	MYB	PER1	PLCB1	PRMT1	PSMF1	RAB8A	RBM12B	RSRC1	SIRT1	SLC16A1	SMU1	STT3A	TECR	TFEB	TRIM59	TRPM2	UGGT1	UTP6	VPS29	WDTC1	ZNF207
		47	ARRDC1	CADPS2	CCNB1IP1	CUL9	DTX3L	GIT2	ISG15	MC1R	MRPL38	PARP9	PCNP	PDE4DIP	PJA2	RBCK1	RNF126	RNF14	RNF150	RNF166	RNF185	RNF19A	RNF216	RNF34	RNF43	RNF5	RNF6	RSPRY1	SIAH1	SLC7A6	STAM2	TMEM203	TOPORS	TRAF7	TRIM25	TRIM5	UBE2D3	UBE2D4	UBE2G2	UBE2H	UBE2L6	UBE2Z	UBE4A	UBOX5	UHRF2	ZNRF1
		48	CDK13	CEACAM5	CREBZF	DAPP1	DBT	DCLRE1C	DCP1A	DIP2A	DIS3L	DLGAP4	DLX2	EXOSC9	FAM63A	FLCN	FNBP4	GTF2H3	GTSE1	HAUS2	HSCB	KDM4A	MUTED	ORAI2	PFKM	PIGP	PRR11	PTEN	PTPN2	RAB11B	SCFD1	SET	SFI1	SP2	SPN	SYMPK	TAF4B	TBK1	TMBIM4	TMEM14C	TUBD1	UACA	WDR74	YIPF2	ZNF227	ZNF33B
		49	AHNAK	ANAPC1	ANAPC11	ANAPC13	ANAPC2	ANAPC5	ANAPC7	ARGLU1	BUB1B	BZW2	CANT1	CAPG	CASC5	CDC14B	CDC16	CDC20	CDC26	CDC27	CDC5L	CDT1	DFNA5	DYNC1LI2	FAM129B	FBXO5	FERMT1	FZR1	GTPBP1	HBS1L	HDAC11	LRWD1	MAD2L1	MAD2L2	MAP7	MVP	NDC80	NEK2	NSUN5	PARP4	PARVB	PTEN	RBM4	TANC2	UBE2C
		50	BCAS2	CD2BP2	DDX23	DDX46	EFTUD2	ELOVL1	EXT1	FGD2	FUS	HN1	LUC7L	NONO	PRPF19	PRPF6	PRPF8	PUF60	RBM17	RNMTL1	RNPS1	RP9	SART1	SF1	SF3A2	SF3A3	SF3B2	SF3B3	SF3B4	SF3B5	SMNDC1	SNRNP200	SNRNP70	SNRPA	SNRPA1	SNRPB	SNRPB2	TCERG1	TRA2B	TXNL4B	U2AF1	U2AF2	UBL5	WBP4	WWOX
		51	ALAD	C1GALT1	CCDC99	CDCA5	CENPM	CENPN	CIRBP	EFTUD2	GAPDH	GGH	H2AFZ	HMBS	IMMT	KIF14	LSM4	LSM5	LYPLA1	METTL7A	MIF	MPHOSPH6	MRPS12	NCAPG2	NFIA	NIF3L1	NME1	PGK1	PNPT1	POP7	PSMB3	PSMD11	RIF1	RPUSD3	SNRPB	SNRPG	STRA13	TCEB1	TK1	TMEM48	TYMS	UBE2S	UBE2T	ZWILCH
		52	DICER1	EIF2C1	EIF2C2	EIF2C4	FMNL2	HNRNPU	MAP3K14	NEDD8	RPL10	RPL11	RPL12	RPL15	RPL18	RPL21	RPL24	RPL26	RPL28	RPL29	RPL3	RPL35	RPL35A	RPL36A	RPL36AL	RPL7	RPL7A	RPL8	RPS10	RPS12	RPS13	RPS14	RPS15A	RPS2	RPS26	RPS4X	RPS5	RPS9	RPSA	SIRT2	SLC25A13	SSR2	THAP7	WDR18
		53	APOL2	BLOC1S1	BRAP	CDKN1B	CNRIP1	CWC27	DMWD	DYNC1H1	EIF3B	EVL	GLYR1	GTF2E1	HCFC1	HMGXB4	MED16	MMP1	NAE1	NDUFB5	NDUFS1	NGRN	NOP58	NT5DC2	NUP205	OLA1	PALB2	PBX2	PEBP1	PFN1	PHAX	PODXL	POLG	PSMB5	PSMD4	RBM39	RNF4	SELPLG	SKIV2L	SRRT	TNIP1	UROD	VPS53	ZNF131
		54	ASB2	BIN2	CARD8	CD2	CD48	CD69	CORO1A	DDX26B	DOCK10	FAM118B	INPP5D	IRF8	ITGA4	ITGAL	LCK	LYL1	NCKAP1	NFATC3	NLRC5	NRARP	PIK3CD	PIP4K2A	PRKCB	PTPN6	PTPN7	RAPGEF6	RFX5	SASH3	SLC12A6	STK4	SYNRG	TCF7	TLR10	TRAF1	TRAF3IP3	TRIM22	TROVE2	UBE2G2	UCP2	VAV1	ZC3H7A
		55	APLP2	ARFGAP3	C10orf88	CABLES2	CDR2	CENPB	FARSA	GCLM	HCN3	HRH3	KCTD3	KLHDC5	LMNA	LNX2	LPP	LRRC32	MAP2K3	MAP3K12	MRPL10	MRVI1	NAP1L4	NBN	PADI2	PARP14	PHF23	PPP1R3C	PTMA	RPL26	RTN3	SLC48A1	SMYD4	STAU1	TM4SF1	TM9SF4	TOR1AIP1	TRIM21	UBP1	URB2	ZNF639	ZNF92	ZNRF1
		56	ABCC5	ADAR	BHLHE41	CD44	COG2	CREB3L4	DDX17	DHX9	DYNC1I2	EPB41L1	FKBP8	GORAB	GPD1	HNRNPA2B1	ILF3	KBTBD7	KHK	KIFAP3	KLHL12	MCFD2	MCRS1	MFN1	MMAA	NBR1	PIGC	PRMT6	PRPF4B	RABGAP1L	RELT	SCYL3	SLC35B2	SNX27	SPRED2	TLR5	TMEM9	TTLL5	UBE2E3	WASL	ZMYM4	ZNF689
		57	ABHD5	AMD1	ANGPT2	AQP3	ARL6IP5	C1orf63	CAV1	CMIP	DARS	EFHC1	EHD3	ERP44	F2R	GSR	IFNAR1	IFT20	KLHDC10	LOXL3	LRP11	LUC7L	MEOX1	MS4A1	MUC20	PDS5B	PIP4K2C	PPP1R12C	PPP1R13L	PTPRB	SALL4	SCNN1A	SERPINE2	SPAG16	SPATS2L	SUMF1	THBS2	TNFAIP6	TNFSF4	TWIST1	WISP1	WSB2
		58	ALDOC	ARHGDIA	ASAH1	BCL10	BID	BIRC2	BIRC3	CASP1	CASP10	CASP2	CASP6	CASP7	CASP8	CFLAR	COX7C	DAPK1	DEDD	DEDD2	DSP	FADD	GOLGA3	LTBR	LTV1	NUCB2	PANK4	PANX1	PDE12	PEA15	RSRC2	SMPD1	TNFRSF10B	TNFRSF12A	TNFRSF1A	TNFRSF9	TRADD	TRAF1	TRAF3	TRAF3IP2	TRAF4	TRPC4AP
		59	ACADVL	ALG9	ARID4A	ATF2	ATF4	ATP6V0E1	BATF	C14orf80	CEBPE	CEBPG	CNOT1	CREB1	CRELD2	CTH	CTSC	CYBA	DCTN4	DDIT3	DNM2	ETV5	GATA6	IFRD1	IL2RG	IRF2	MORN2	NCOA4	NFE2L1	NUCB2	PEBP1	POLR1D	RBM6	SIK1	SIK2	SLC40A1	SNX6	TGIF2	TMEM25	TMSB10	TPRG1L	TRIAP1
		60	AXL	BLNK	CBL	CD274	CD38	CRKL	CSK	DBNL	DERL3	DGKA	DNAJC21	DOK1	DYNC2LI1	EIF5B	GALNT2	HS1BP3	IGJ	IL6ST	IRS1	LEPROT	MARCH7	PI4KA	PIK3CB	PIK3R1	PIK3R2	PILRB	PLCG1	PLCG2	PTK6	RAB30	RHOV	RPS6KB2	SERPINA1	SH2B2	SH2B3	SHC1	SLC4A1	TNFRSF17	TRIM24	VAV2
		61	AGTPBP1	AQR	BMP7	BPNT1	C18orf8	COG3	DDX58	DHX58	DTX3L	EIF2AK2	HERC5	HERC6	IFI27	IFI35	IFI6	IFIH1	IFIT1	IFIT3	IFIT5	IRF9	ISG15	LGALS3BP	LY6E	MAPKAPK3	MX1	MX2	NMI	PARP14	PARP9	RBBP8	SAMD9L	SPATA2	STAT1	TCEB2	USP18	WIPF2	YARS2	ZFC3H1	ZNF133
		62	ABCE1	C3orf19	COASY	DEGS1	EIF3A	EIF3D	EIF3E	EIF3F	EIF3G	EIF3K	EIF3M	EIF4A1	EIF4A2	EIF4A3	EIF4B	EIF4E	EIF4ENIF1	EIF4G1	EIF4G2	EIF5	FBXO32	GPAA1	KRT7	NAPG	NCBP1	NCBP2	PDCD4	PFDN4	PIGU	POLDIP3	RBM8A	RPS6	RPS6KB1	RPTOR	SMG1	SMG5	TARS2	USP3	WIBG
		63	AHCYL1	ARHGEF18	BAMBI	CASP8	CKAP5	CNOT8	COLEC12	CSTF3	DLG3	EXOC1	EXOC3	EXOC4	EXOC6B	FBXO38	FZD2	G2E3	GJB3	GRASP	IKZF2	KEAP1	MVD	NDOR1	NUP153	PDCD6	PLCD1	PLK2	PPP1R1B	PPP1R2	RALA	RBM8A	RQCD1	SEMA4B	SLC39A1	TCERG1	TNFSF11	TPM3	WDR89	ZNF175
		64	ABCF3	ADI1	C20orf72	C3orf26	C5	CHD9	CSNK1E	DCK	DDX31	HACL1	HDAC6	ING3	KDM4B	MED1	MED10	MED11	MED13L	MED15	MED17	MED18	MED19	MED20	MED23	MED25	MED27	MED28	MED29	MED4	MED8	NOP58	OSTF1	PSIP1	QKI	RADIL	RPLP0	RRAGD	TARDBP	TRIP4
		65	ABCD3	ADARB1	ANKRD12	BEND7	C1QTNF1	CCDC149	CD93	CDH1	CRYZ	ELF3	F2RL1	FZD5	GDF15	GRHL2	HGD	HIVEP1	LLGL2	LNX2	LPAR1	LRBA	MACC1	MAOA	MBNL1	MYO10	OCLN	PRNP	RAB11FIP1	RAB11FIP4	RAB17	RBM47	ROBO4	SCOC	TBCCD1	THAP4	TSPAN12	UBA52	VIM
		66	AGR2	AHCYL2	AKR1C2	AKR1C3	ARHGAP32	BCAS1	C14orf1	C15orf41	C4BPB	CCL2	CD40	CLDN2	CREB3L1	CTSE	DENND4A	DNMBP	GMDS	GNPAT	GOLM1	IFT172	KCNK1	KLC4	KLK7	LAD1	LCN2	MGST2	MSLN	MTMR11	MUC1	MYH14	PLA2G10	PLEKHA6	PRKCI	SCP2	SH2D4A	TMPRSS3	UBAP2
		67	ARFIP2	CA12	CFLAR	CLPB	EIF4EBP1	EPN3	EXOSC5	FAM195A	GABPB2	GPRC5C	GPT2	HAGH	HDLBP	HM13	IPO13	MAX	MPHOSPH8	MRPL45	NARF	P4HB	PPM1D	RGS1	RPL41	SEC61A1	SGK2	SND1	SNTB1	ST8SIA4	STOML1	TET2	TFPI	TLE4	TMEM214	TRAF7	UNC5B	UVRAG	ZNF136
		68	ACTR1A	ADPRHL2	ARPC5L	ATP6V1G1	BMS1	C3orf17	CRK	CTTNBP2NL	DAXX	DIAPH1	EXOC8	FEM1C	GNL2	IL1R2	LRRC41	LUC7L3	MED27	PHC2	POLE3	PRPF4	PSMA5	RABEPK	RBM15	REXO2	RRP8	RRP9	SFXN3	SNIP1	SPNS1	TNKS1BP1	TRIO	TRPC4AP	YRDC	YTHDF1	ZBTB43	ZMYM2
		69	DCAF11	DYNC2H1	EID1	EPM2AIP1	GABPA	GATA2	HIPK1	IGFBP6	LCMT1	LYPLA2	MEF2D	METTL1	PEX10	PEX13	PEX16	PEX3	PMP22	PPP1R14B	RABGGTB	SEPT7	SERP1	SLC7A11	SMARCA5	TRAPPC1	TRAPPC10	TRAPPC2L	TRAPPC3	TRAPPC4	TRAPPC6A	TRAPPC6B	TRAPPC9	TXNRD1	UBE2F	VPS36	ZFP36L2	ZNF655
		70	BCAT1	CSDA	EEF2	EPM2AIP1	GCLM	IRF5	RHOT2	RPL10A	RPL13	RPL19	RPL22	RPL23	RPL23A	RPL27	RPL27A	RPL31	RPL37	RPL37A	RPLP1	RPS10	RPS15A	RPS16	RPS18	RPS21	RPS23	RPS25	RPS27	RPS27A	RPS28	RPS29	RPS3	RPS3A	SEC62	UBL5	VPS52
		71	ADM	CAND1	CDT1	COPS4	COPS6	COPS7A	COX5A	CRBN	CUL4A	DCAF10	DCAF16	DCAF17	DDA1	DDB2	DDIT4	DET1	ECE1	EDN1	FARSB	FBXO22	GRWD1	KLHDC5	LAP3	LRRC14	PDZK1IP1	PSME1	QTRT1	S100A10	SERTAD3	SHKBP1	TNFAIP1	TOR1A	TOR1AIP2	TPD52L2	UCHL3
		72	ABL2	ADAM15	APBB3	BSDC1	DAG1	DPH3	EDC4	EHMT1	FHOD1	GAA	GAPVD1	GGA1	GM2A	GNS	GPX1	HEXA	INPPL1	KLF13	KLHL18	LAMP1	LNPEP	LUZP1	MACF1	MAP7D1	MGAT1	MOV10	PI4K2A	POMT1	PTGS1	RRAGC	SEC16A	SENP3	TMEM109	VPS18	ZNFX1
		73	ARPP19	BCAT2	CCHCR1	CCNL2	CDK11A	CTDP1	DDX26B	DEAF1	G3BP2	GTF2B	INTS1	INTS10	INTS12	INTS3	INTS4	INTS5	INTS7	INTS8	KIAA0513	LZTR1	PCIF1	POLR2A	POLR2B	POLR2C	POLR2E	POLR2H	POLR2I	POLR2J	RDBP	TCEA1	TCEA2	WHSC2	ZMYND8	ZNF584	ZNF687
		74	ATG2B	ATP6V1C1	C1QBP	CCDC50	CD2BP2	CDC27	CKB	CNTROB	COMMD4	DUSP23	FASTKD5	MPDU1	MRPL39	MRPS15	NDUFA8	NUBP1	PMF1	POLR1C	POP4	PRPF38A	PSMB6	PSMB7	PSMD12	REEP5	RINT1	RPS24	SDHAF2	SLC25A11	SNRPA1	SNRPB2	UBE2G1	YAF2	ZBTB38	ZBTB8OS
		75	ACVR1	ACVR1C	ACVR2B	BMP4	BMPR1A	C4BPA	CAMSAP1	CES1	CES3	DYNLT1	FCHO1	FGD6	FKBP1A	FNTB	FOXL1	FST	GDF5	HTRA1	ING5	INHBA	INHBB	ITGB5	LRP10	LSP1	MBTPS1	N4BP2	NKX3-2	PCDH7	PLEKHJ1	RABGGTA	ST5	THBS2	TTC17	VEGFA
		76	BCKDHA	C18orf32	C1orf31	ENO1	FLCN	GABARAP	GEMIN7	GLA	GMPPA	GPC6	H2AFV	HNRNPA0	HNRNPAB	HNRNPC	HNRNPH2	HNRNPR	HNRPDL	HP1BP3	LDHA	MAP1LC3B	NUP210	PHKB	PLEC	POFUT2	RBM28	RCBTB1	RRP1	TBC1D15	TBC1D2B	THOC6	YTHDC2	YTHDF2	ZC3H4
		77	ABLIM1	AMOTL2	DCTPP1	DHPS	DUSP12	EIF5A2	FBXL19	FBXO28	FRMD6	FXR2	HINFP	HSD17B14	MRTO4	MTHFS	NIF3L1	NUDT18	PAICS	PRUNE	PSME3	RAB4B	RABAC1	REPS1	RPIA	RWDD1	SDPR	SPG21	STK16	TRIM29	TSC22D4	USP31	VTA1	WDYHV1
		78	ARMC6	ASAP2	CAMK2N1	DCAF16	EFHA1	EFHC1	FAM76B	GOLPH3	HECTD1	HOXB7	ICK	IDH2	LONP2	MED11	MMAA	MPP1	NOL3	NUMA1	NYNRIN	PDS5A	PECR	POLI	RABGAP1L	RNF168	RNF170	SELENBP1	SMC3	TMEM123	VDAC3	VPS11	WHSC2	ZDHHC4
		79	ARHGAP9	CCDC97	DUSP1	DUSP10	DUSP2	DUSP22	DUSP4	DUSP5	DUSP6	EEF2K	EIF4EBP1	GDF15	GNG12	HSF4	LCP1	LIPE	MAPK1	MAPK14	MAPK9	MAPKAPK2	MAPKBP1	MBP	MKNK1	MKNK2	NKTR	PTPN7	RPS6KA4	RPS6KA5	TLK1	ZFP36L1	ZNF142
		80	AHSA2	AKAP8	C1orf52	C9orf78	CARD6	CD70	EDC3	GCC1	GTF3C5	HPCAL4	IP6K1	IRF1	LRRC47	MBD1	NFKBIZ	NOL8	PRKRIP1	PVR	REST	REV1	REXO4	SECTM1	SIPA1	TAF5	TRAFD1	TTF1	VPS53	ZBTB17	ZC3HC1	ZNF212	ZNF346
		81	ABR	ASAP2	CD97	CRK	EPHB3	FLNB	FLNC	GATA4	GRB2	ISG20L2	ITFG2	LYPD3	MICAL1	MMP10	NCK1	NF2	NXPH3	PLA1A	PRX	PTPN4	RALGAPA2	RALGAPB	RAPGEF1	SKAP1	SKAP2	SNX17	SON	SYNJ2	TNK2	TPSAB1	VPS13A
		82	ASB2	ASB6	CSTF2T	DIO2	DMWD	EXT2	FBXO4	FEM1B	GALNT5	GLYR1	HNRNPD	HSPA13	KDM3A	LGALS3BP	MT2A	NAE1	NEDD8	NPRL2	PALB2	PCNT	PIP5K1A	PLA2G15	RNF7	SLC25A38	SOCS1	TCEAL1	TCEB1	TCEB2	UBE2M	USP18	ZG16B
		83	ACADSB	ACTL6B	ADD1	ARID1A	ARID1B	BAZ1B	BCL7C	BRD9	CARM1	CHD7	COQ9	HSP90B1	JOSD2	KDM5B	ONECUT2	PABPN1	PBRM1	RECQL	RHOBTB2	SMARCA1	SMARCA2	SMARCA4	SMARCC1	SMARCD2	SMARCE1	SS18	TTC14	UNKL	ZFPM1	ZMIZ2
		84	AIP	AKT2	BRMS1	CDC37	CNDP2	DNAJC2	FKBP5	HIST2H2BE	HSF1	HSP90AA1	HSPA4	HSPB8	LYPD6B	NDUFA10	NR2C2	NR3C2	PCGF1	PPID	PPP1R12B	PPP5C	SDF4	SNRK	SOD1	SRP54	STIP1	STK11	THRAP3	TTC4	TTC9C	UFC1
		85	ABI3	ARHGDIB	ARL5A	CD74	CECR1	CIITA	CTSF	CTSS	EPS8	FYB	GGA2	GTF2I	HLA-DMA	HLA-DOA	HLA-DPB1	HLA-DQB1	HLA-DRA	LAMB3	LPXN	LY86	NCF4	PIK3CD	RASGRP3	RB1	RNASE6	SGK3	ST6GAL1	TBC1D17	TNFSF13B	VAV1
		86	ARID5A	ATP6V0D1	ATXN1	ATXN1L	BATF2	BTG3	ENTPD6	FAT4	FDPS	GMEB2	IL34	MTERFD2	NARS	NECAP2	PEPD	PHPT1	PNN	PTGDS	QRICH1	R3HDM1	RNF31	SERF2	ST6GALNAC6	TBC1D5	TTC19	UNK	VSNL1	YY1AP1	ZC3H10	ZNF276
		87	ACE	ALDH16A1	APP	ATF4	CCDC59	CCNT1	COCH	DCAF17	EIF1	ELMOD2	GDI2	HMGXB4	IRGQ	KIAA0284	MRPL54	NDUFS4	ORAI1	PCBP2	PDPK1	PHB2	PHGDH	PI3	PPP1CB	PTPRJ	RBM25	RSBN1	SDCCAG8	U2AF1	WTAP
		88	ALB	AMPD3	AP4E1	APOA4	APOC1	APOC2	C1RL	C2	CAMTA1	CFB	CFP	CST3	DCXR	HBB	HP	KRT6B	MAML2	MME	QTRTD1	RBP4	RLF	SELT	SLC9A8	SPAST	SRGN	SRM	TTPAL	USP1	ZNF292
		89	ARL2	BEST1	C21orf33	CCM2	CCNG2	CTTNBP2NL	FAM40A	FGFR1OP2	GOLGA2	IER3	ISYNA1	LCMT1	PDCD10	PPME1	PPP2CA	PPP2CB	PPP2R1A	PPP2R5A	PPP2R5B	PPP2R5C	PPP2R5D	PTPN13	RAB18	SLMAP	STK24	STK25	STRN3	TIPRL	TRAF3IP3
		90	A2M	ABCA6	CREB3L2	CRTAP	DCN	EPB41L2	FBLN1	FTO	GADD45A	GAS7	HIC1	IGFBP4	INSIG2	ITSN1	JAM3	KHDRBS3	LAMA2	MAN1C1	NAV3	NEURL4	NFIB	NFIX	NR2F1	PKD2	SH3GL1	SVIL	TENC1	TTC28	ZNF436
		91	ADNP	ANP32E	ARL4A	CRBN	CTCF	DCP1B	DCP2	DDX6	DEK	EIF4ENIF1	ENTPD1	ERBB2IP	FAM178A	GIN1	HELQ	KIAA0430	NDOR1	NPAT	NUP133	PRPF3	RRP15	SNRPE	STAG2	THAP1	TNRC6A	UBE2Q1	UROS	ZFP36
		92	ALS2CL	ARAF	BRAP	CAPZB	CPS1	FKBP2	HRAS	KSR1	MAP2K1	MAP2K2	MLLT4	PDE6D	PGGT1B	PVRL4	RAF1	RAP1GAP	RASA3	RASGRP2	RASIP1	RGS12	RHEB	RIN1	RPS6KA4	RUNDC3A	TIMM44	TM7SF2	TNFAIP8	ZC3HAV1
		93	ADRB2	APBA3	CASP4	EFHD2	ERAP1	GNA15	GNB1	H2AFY	MTUS1	MYD88	NPRL3	PANK4	PCDHB5	PRPSAP1	RAB3IL1	RAB4A	RASGRP1	RAVER1	RPS6KA1	RUFY1	SH3BGRL3	TLE3	TMEM173	TOMM20	UBE2J2	UPK1B	ZNRF3
		94	ANXA3	ASPSCR1	BLVRB	C16orf70	CAB39	CD58	CHKA	FAF1	FAF2	FCHSD2	FOXRED2	HERPUD1	MLL3	NPLOC4	PJA2	SVIP	SYVN1	TAC3	TGM2	TINAGL1	UBR2	UBR3	UBXN1	UBXN4	UBXN6	UFD1L	VCPIP1
		95	AP4S1	B3GNT2	CCDC86	COPB2	CRLS1	DCLK1	DMAP1	EPC1	GPBP1	IFRD2	ISCU	JAG1	METAP1	MRPL20	MRPL3	NOL10	PRKAR1A	PRRC1	PTPLB	RAB11FIP2	RAPGEF2	RNF19A	RPL13A	SOCS5	SRPK2	STYXL1	YES1
		96	ABCG1	ACP5	APOC1	ATP6V1E1	C2	CTSB	DNASE2	DOCK4	EIF2A	FOXK2	FTL	GAA	GM2A	GNPDA1	GNS	GPX1	GRN	HEXA	LGALS9	PLA2G15	PSAP	RNF130	SERPINE1	SIRPA	SLC1A3	SLC25A36	USP53
		97	ARL6IP1	ASL	BAIAP2L1	CTNNA1	DKK3	EPS8L2	FAM83H	HOXA10	ITPR3	JUP	KDM3B	KLF5	KRT8	LMO7	LRRC1	LSR	MAL2	ORMDL1	PARD6B	PDCD11	PKP3	PLCB2	PON2	PPA1	SRC	TPD52L1	TUFT1
		98	ADRM1	BPGM	FECH	HNF1A	KIAA2018	MTDH	MTHFD2	PAAF1	PSMC2	PSMC4	PSMC5	PSMD1	PSMD12	PSMD13	PSMD3	PSMD4	PSMD5	PSMD6	PSMD7	PSMD8	RAD23B	TXNL1	UBAC1	UCHL5	USP14	USP20	ZNF317
		99	ARHGAP9	BCL2A1	CCL4	CD69	CLU	CLUAP1	CREB5	CYTIP	EI24	EMP3	GPR183	HBB	HCST	ICAM3	IL1B	ITGB7	LSP1	OBSL1	PHF16	PROCR	PTK2B	PTPN22	RNF138	S100A8	SRGN	SYTL3	TFCP2L1
		100	B2M	BST2	CASP1	DNAJC7	EPB49	HLA-A	HLA-B	HLA-C	HLA-E	MMP24	MX2	PARP14	PSMB8	PYCARD	RAMP1	SAE1	SAMD9L	STAT1	STRADB	STX4	TAP1	TAP2	TAPBP	UBE2L6	WARS	ZFAND5
		101	ACVR1C	ALDH6A1	ARPC5	ATP6V1B2	CTSA	CXCL16	CYHR1	GLB1	GUSB	HAVCR2	IFNGR1	LACTB	MFSD1	MSL3	MTMR6	NCL	OLR1	POMP	PPRC1	RND1	RNFT1	RPL36	RPS15	SGPL1	TBC1D1	UBAP2L
		102	ADPGK	ALOX5AP	ATG9A	ATP6V1F	C5AR1	CCR1	CD86	CHI3L1	CSTA	GATA3	ITGAX	LAP3	LAPTM5	LILRB1	MCOLN1	MNDA	MXD4	NCF2	OAZ1	PLXNA2	PTAFR	RAP2A	SDCBP	TFEC	TLR1	TLR4
		103	ALAS1	CC2D1A	CEP55	CHMP1A	CHMP1B	CHMP2A	CHMP4A	CHMP4B	HGS	MITD1	NPC1	PDCD6IP	PLD3	PPP1R7	RAB3D	RASSF7	RSU1	STAM	STAMBP	VPS28	VPS37A	VPS37C	VPS37D	VPS4A	VPS4B
		104	CIAO1	DDOST	DDX20	ETV3	FBL	GCN1L1	GEMIN4	GSTK1	GTF3C3	HEATR2	HIGD1A	HSPB1	IMMT	IPO4	MMS19	MYC	MYO1B	MYO1D	NUP205	PHB2	PNKP	PTP4A3	TSC22D1	UNC45A	XPO7
		105	ATP6V0C	CMKLR1	CXCR4	EIF1AD	ELP2	ELP4	GNB2L1	GRB14	HHLA3	IFNGR1	IL2RG	IL6	IL7R	IRF2BP2	PDAP1	PDGFRA	PTPN1	STAT1	STAT2	STAT3	STAT5A	STAT6	TRIM38	TYK2	ZNF467
		106	ADIPOQ	BRD8	CCT3	ESRRA	F11R	GCDH	HDGF	HSPA2	ILF2	IRF6	MRPS14	NDUFS2	POC1B	POLD3	PPP1R11	PPP2R4	PRCC	RFWD2	SF3B4	SRCAP	TFB2M	TMCO1	TOR1AIP2	VPS72	WFDC2
		107	ANAPC10	ARFRP1	DVL1	LITAF	NEDD4	PAX8	PYGL	RAB13	RHOJ	SASH3	SCAMP3	SNRNP70	SP110	TCTA	TEAD4	TM9SF2	TMED1	TTF1	WBP2	ZBED5	ZDHHC4	ZNF143	ZNF193	ZNF8
		108	ADORA1	ADRA2A	CNN1	CXCL2	CXCR1	DCTN2	GNA13	GNAI1	GNAI3	GNG7	GRK5	ICAM2	KLHL3	LPAR1	MYL6B	NCS1	NGB	NUCB1	PTPRU	RGS10	RGS12	RGS16	RGS4	S1PR1
		109	B3GAT3	CEP152	DBF4	HIST1H1C	HIST1H2AC	HIST1H2AJ	HIST1H2BH	HIST1H2BK	MAP3K11	MCM2	MCM3	MCM4	MCM5	MCM7	MCM8	MKL1	NDC80	ORC3	SKA2	SSRP1	STK11	SUPT16H	SYF2	WRN
		110	BCL10	CDK7	DOCK5	EGLN3	FBXL6	FBXO18	FBXO31	FBXO46	FBXO9	FBXW2	FBXW7	FUZ	GTF2H2	JKAMP	KLB	KSR1	MINPP1	PHF17	PRPF18	SKP1	SRF	SRFBP1	THG1L	TXNL4B
		111	ACVRL1	C1R	C1S	C3	CLDN11	CNRIP1	DDR2	FMOD	FTO	GNG11	KCNE4	MSX1	MYH10	OLFML3	PCOLCE	PDGFRA	PKIG	ROR1	SERPINF1	SFRP2	ST3GAL2	TGFB3	WNT5A
		112	AP1S2	APBB1IP	ARHGAP4	ARRB2	BIN2	CAP2	CD4	CD53	CYTH4	EAF2	EI24	FGR	FMNL1	GLIPR2	HCLS1	HVCN1	KLF3	MS4A7	NCKAP1L	PIK3R5	PLEK	SYNJ1	ZNF385A
		113	ARRDC3	ATE1	ATF1	BCAS2	CRAMP1L	CUL4A	DCUN1D4	DOCK9	FOXJ3	FOXK1	MSH3	NCK1	NUP54	PDCL	PTPN12	SEC61B	SUDS3	SUN1	SUPT7L	TRUB1	WHSC2	WWP2	ZNF644
		114	AGTRAP	ATPIF1	CCDC88B	CCL22	CDK5RAP1	HOXB6	HOXB7	HPS5	MLL5	PHF20	PISD	PITPNC1	PKNOX1	POU2AF1	PPARD	RAX	RSU1	SEMA3B	SIAH2	SLC25A20	SYP	TBX3	THAP11
		115	AAK1	ANKRD13A	ANXA6	AP1S1	AP2A2	C11orf1	CLCN3	CNRIP1	DPP8	EGLN2	FAM84B	JPH1	NUP214	NXF1	OLA1	PEA15	PECAM1	PLXND1	RALGDS	TPD52	UBXN4	ZNF746
		116	APITD1	AZIN1	CCNI	CEP63	DES	DIDO1	ERCC1	FANCC	FANCF	FANCG	FANCL	FTSJ3	GINS2	HES6	PPL	RTN2	SLC1A4	SPTAN1	SPTB	SYNM	TAGLN
		117	ADD1	AP4B1	ARAP1	CCDC88A	CEP350	DEAF1	EGR2	EZH1	KLHL22	NR3C1	PLCG1	PPP3CB	RXRB	SSFA2	TRIM10	TSPAN4	WASF2	WDR7	ZBTB4	ZBTB5	ZFYVE20
		118	ARFRP1	ERRFI1	GOSR2	HDAC9	LIN37	MDM4	NGB	PRPSAP2	QRSL1	RAB13	RAB7L1	RPA1	SMCR8	SORL1	STAT2	STRADA	TRAPPC4	UNC13D	USP36	WNT7B	ZBTB24
		119	ASPA	CAPN7	DCLK1	EFNB1	FKBP4	GYPC	HSPB8	IL6ST	KIF1B	LPAR2	MMRN1	MTF2	NR2F6	PRKAR2B	PTK6	RAB33B	RELN	REV3L	RHOJ	SOCS2	USP6NL
		120	AKR1A1	CDKN2A	DAGLB	DCAF13	DNAJA1	KIAA1191	NACA	NOC4L	PLXNB2	PPIL1	SERPINB1	TMEM214	TOX4	TRMT1	TTC1	UFC1	UFSP2	UMPS	UTP3	YIPF2	ZNF622
		121	ASPM	CCNB1	CDK1	CDKN3	CKS1B	CKS2	DTL	FEN1	H2AFX	MCM2	MCM4	PBK	PCNA	RAD51	RFC4	RRM2	SPAG5	TIMELESS	TK1	TOP2A
		122	AFF4	ANKRD27	ARID4B	CHORDC1	DDX42	FAM115A	FUBP3	KIAA1731	KLF9	MED23	MYL12B	OPA1	PDCD2	RWDD3	SLC4A1AP	SP3	TNKS1BP1	UBR1	USP32	ZNF184
		123	AURKAIP1	CA11	CDKN2A	CHEK2	CWC25	DAAM2	FAM171A1	GORAB	LSM14B	MDM2	MRPS33	PIM3	SDAD1	SP100	TDG	TOP2B	TRIM69	ZNF227	ZNF410	ZNF766
		124	ATMIN	C17orf62	CLIC4	CSRP1	ELMO2	ETS1	GNPTAB	HSDL1	IQGAP1	LSM11	MAP3K4	PICALM	PLEKHJ1	PPIL4	PTP4A2	SNX18	SPRYD4	TRPM7	WIPF1	ZNF193
		125	ARID3B	ASMTL	BBS4	CAMK2D	CISH	CPSF4	DNM1L	FICD	HBP1	HTR2B	ORAI3	PEX19	PPIF	PSD3	S100A13	SBF2	SMARCD1	SPATA20	TCF12
		126	AFF3	ASH2L	CDC73	CSTF3	CXXC1	FIP1L1	HCFC1R1	HCFC2	KIFC1	MLL	MLLT1	PGC	SLC12A9	TASP1	THAP3	UQCC	UTP18	WDR82	ZNF335
		127	CD36	DDR1	EHF	EPAS1	HADHA	KRT18	LIFR	MAST3	NTF3	PDE2A	PLTP	PTPRK	RASIP1	SEPP1	SMUG1	SOX9	SPAG16	ST14	TNFRSF21
		128	ACIN1	BAZ1B	CLPTM1L	DPP7	HMG20B	MAP2K2	NCOA6	PCYT1A	POLR3A	PTBP1	PTOV1	SAFB	SAFB2	SLC4A2	TINF2	TUBGCP2	TXNDC11	ZGPAT
		129	AGAP1	BAG3	C19orf25	CHMP4B	CNP	COMMD7	DOHH	EAPP	GATC	GUK1	HSPA14	L1CAM	NCOA7	PRKCSH	RRS1	SGTA	SLC12A4	SPTLC2
		130	ANKRD27	BCR	C19orf6	CELF1	CLASP1	COG7	CPSF7	CRADD	DCAF6	FIBP	KIAA0528	MADD	PCYT1A	SAFB2	SDCCAG3	SIN3A	TRIM28	UBAC1
		131	C12orf10	CRIP2	DPP7	EMP3	FIG4	FRG1	GTF3C6	HYI	IP6K2	MACROD1	PNP	POLR2I	POLRMT	RBM42	TCN2	USP4	XPO6
		132	AKTIP	BSCL2	C7orf43	CALB2	CPNE1	CREB3	GABPB1	GSS	HSPA6	NAGK	PCCB	PIGO	REL	RHOC	STOML2	TBCB
		133	ADRM1	BANF1	CCT8	CFL1	CIAPIN1	MRPL15	NFYA	PFDN6	PIGX	PSENEN	PSMA6	RBCK1	RBM45	SRRM1	SSSCA1	TMED10
		134	CCDC88A	JMJD1C	KDM3B	LATS2	MORC2	NCOA3	NR0B2	NR1H2	NR1H3	RARA	RARG	RRP8	RXRB	TMEM161A	TMEM57
		135	C4orf34	FRG1	GTPBP3	HNRNPL	LSM2	LSM3	LSM4	LSM5	LSM7	MEPCE	MLF1IP	PRPF31	SNRNP27	TXNL4A	UBE2S
		136	CA9	CDH11	CDH15	CDH2	CDH3	CTNNB1	ERBB2IP	GALNT1	LGALS9	MYO7A	PTPRF	RAB8B	RPL41	TCF7L2	YAP1
		137	CAPN2	CLSTN3	CRTC1	DIO2	KIAA0430	LMO2	PCGF2	PCSK2	PIKFYVE	PLK3	STK10	STK17B	TP53RK	U2AF2	ZMYM4
		138	PSMA1	PSMA2	PSMA3	PSMA5	PSMA6	PSMA7	PSMB1	PSMB2	PSMB3	PSMB4	PSMB6	PSMB7	PSMD9	XBP1
		139	AP3B1	ARRB1	ARRB2	ATP6V0A2	CYTH2	CYTIP	DDX27	LXN	NDUFS7	NOP10	PES1	POLR1C	PPM1B	RPL7L1
		140	B9D1	C20orf43	EEF1G	EIF3E	RPL14	RPL27A	RPL4	RPL5	RPL6	RPL9	RPS3A	RPS6	RPS8	RSL1D1
		141	ARL4D	CSNK2A1	DEXI	EIF2AK3	EIF2B1	EIF2B2	EIF2B3	EIF2B4	EIF2B5	EIF2S2	GOLM1	NRSN2	STC2	ZFAND3
		142	C9orf16	CCDC6	CCL28	DUOX2	FBLIM1	LCN2	MBD6	PAWR	PDZK1IP1	PIWIL4	STX18	TGFB2	TJP2	ZNF365
		143	AP2A1	AP2A2	AP2B1	AP2M1	AP2S1	CARS	EPN1	EPS15	GGA3	IL12RB1	MGLL	NAGPA	OSBPL10	PEF1
		144	AP3M1	CHCHD4	DNAJC14	EXOSC2	EXOSC3	G3BP1	GART	PRPF18	PTMS	SHQ1	WDR48	WDR70	ZNF384
		145	ADIPOR1	AKR1C1	C15orf29	CLNS1A	FANCG	FBXO4	GOLGA5	PAPOLA	PCMTD1	PDLIM1	SRP54	SSR1	TESC
		146	ACVR1	ANKRD6	ATL1	BMPR2	CUX1	DLL4	GOPC	HOOK3	MAP4K5	NPTX1	SPIN1	TASP1	TUBA1A
		147	BCCIP	CHCHD2	DDX21	GMPPA	NUDCD1	RPN2	SDF2L1	SEC13	SRP19	TUFM	UQCRC1	YIF1A	ZNF593
		148	CBFA2T2	CCNDBP1	GIPC2	ID2	IMP3	LDB1	LYL1	PECR	TCF3	VBP1	ZBTB47	ZNF652
		149	BZW1	C12orf23	DYNLT3	ESCO1	HLTF	KIF21A	LIPG	MAP2K1	PCF11	PNRC2	RGS5	RNF139
		150	ACSL4	ASS1	CENPN	CPNE7	EMID1	HOOK2	MON1A	PASK	USP2	VPS11	VPS16	VPS41
		151	BTK	CD33	CD53	CSF3R	FCGR2A	FGR	LAT2	LYN	PILRA	SIGLEC10	SYK	TYROBP
		152	ARFGAP3	AZGP1	CDK5RAP3	CDKN1B	DDRGK1	DDX27	HAUS5	ING1	PACSIN2	SBK1	SCGB3A1
		153	AKT1S1	C19orf60	CHIC2	HELZ	KIAA0907	NME7	NUDT3	PCBD2	PIK3CA	PRDX6	RPRD1B
		154	ANAPC1	COX7A2	DBI	DCTPP1	HIPK2	HIST3H2A	MDH2	PPARG	RAPGEF3	RFFL
		155	AOC3	CTGF	HSPB2	NEDD9	NEXN	NOTCH3	PRKACA	SGCD	SLIT3	WISP2
		156	CARHSP1	CGGBP1	CP	FLRT3	GALNT10	KPTN	NEDD4L	PDE3B	SPINT1
		157	AP4M1	ATRN	EBF2	FASTKD2	MRPS35	SERPINB1	STMN3	TAF1D	ZNF768
		158	ACAD8	C18orf25	ETV7	POP7	RPP14	RPP25	RPP30	RPP38	SNAPC5
		159	CHRNB2	MID1IP1	NAB1	QPRT	ROCK2	ZNF219	ZNF462	ZNF747
		160	AEBP2	HMG20B	MAD1L1	PHF12	RCOR2	REPIN1	SAP130	SMS
		161	CPSF1	DAPK3	ERCC2	TUT1	UGP2	USP21	ZNF598
		162	ARNTL2	KRT17	LAMA3	LAMC2	OLFM1	S100A2
		163	ARIH1	CHFR	DDX58	MGRN1	RNF139	RNF26
		164	ENSA	GPR108	LRCH4	MPND	NUFIP2	OSBP
		165	ACTR5	ACTR8	HEXB	INO80	INO80B	TFPT
		166	BLCAP	IFITM1	IFITM3	IRF2BP1	IRF3	IRF7
		167	AP1G1	AP1G2	IGF2R	NTS	RABEP1
		168	DDX50	NPM1	RASA2	RRP1B	SOCS4
		169	DPF1	EMX1	MON1B	NCDN	TRMT61A
		170	GFRA1	KIAA1199	NRP1	SEMA3C	TNXB
		171	ATXN7	CORO7	EBF2	MAPK13	RASSF2
		172	CAPNS1	FAT4	HAAO	ZNF502
		173	BCL2	CALR	SARS	TBL3
[truncated: 81 more columns]

## Sheet: S6
		Cantini et al. Supplementary Table S6: Results of the community detection applied to the colon tumor multiplex . Communities are ranked based on their size, the first column reports the community ID the following columns report the genes belonging to the community with a given ID.
		community number	Genes inside the community
		1	AARS2	ACAD9	ACOT8	ADIPOR1	AFG3L2	AGPAT1	AIFM2	ARF4	ARID5B	ARSB	ATAD2	C2orf29	C6orf203	CDCA7L	CEP57	CHD2	CLN3	COX6C	CSPP1	CYR61	DAP3	DBT	DDX18	DDX20	DDX47	DENND3	DHX58	DICER1	DIP2B	EIF2C2	EIF2C4	ERAL1	ETFA	ETFB	FASTKD1	FASTKD2	FLAD1	FSIP1	FXN	GEMIN4	GNL3	GNPTAB	GTF3C1	GTF3C4	H2AFZ	HK1	HOXB5
		2	ACAT2	ACLY	ACP1	ADSS	AHCY	AK2	AKR7A2	APEH	ARF6	ATP5J2	ATP5O	BCAR3	BCCIP	BTF3	C2CD2L	CACYBP	CAPZA1	CCDC137	CISD1	CLIC1	COPZ1	COTL1	COX5B	CS	CSDE1	CYB5B	DAD1	DEGS1	DGCR8	ECHS1	EEF1B2	EEF1D	EIF1B	EIF6	ELF3	EPB41	ERP29	ETF1	FAM192A	FHL1	FSCN1	GARS	GART	GDI2	GLRX5	GLUD1	GOT1
		3	ABL1	ABL2	ADAM10	ADAM15	AGR3	ARHGAP32	ARSE	ASAP2	BCAR1	BLNK	C19orf6	CAT	CBL	CBLB	CD2	CD38	CD53	CD55	CD79B	CEACAM6	CELSR3	CMIP	CRKL	CSPG4	DAB2	DAPP1	DCUN1D4	DOK1	EFNA4	EPHA4	EPHB3	ERBB3	FAM110A	FAP	FBLIM1	FCGR2A	FGR	FLNB	FLNC	FRS3	FYB	FYN	GALNT10	GALNT2	GAPVD1	GM2A	GNS
		4	AATF	ABCC3	AGR2	ALDOA	ALG9	AP3M1	APEX1	APLF	APOC2	APTX	ATM	ATMIN	ATR	BLM	BRCA1	CEP164	CHAF1A	CHD1L	CHEK2	CHTF18	CNTROB	CRTAP	CSTF1	DARS2	DCLRE1B	DCLRE1C	DDX11	DHX9	DSCC1	DUSP11	E4F1	EXO1	FANCD2	FASTKD5	FEN1	FKBP10	GCFC1	GLTSCR2	H2AFX	HDLBP	HMGB2	HNRNPUL1	IFFO1	IRX5	KIAA0430	LEPRE1	MDC1
		5	ABCD3	AHSA1	AIFM1	AKAP8L	ARMC6	ATP6V1H	BRF2	C20orf24	C6orf211	CASP4	CCDC47	CCDC59	CIAO1	CLN3	CNIH4	COPB2	COPE	DDOST	DDX20	DHDDS	DNAJC11	DPM1	DPM3	DYNC1H1	EML2	EML4	ESYT2	FAM165B	FAM96A	FANCI	FLRT3	GCN1L1	GEMIN4	GGT7	GIPC1	GSTK1	HEATR1	HEATR2	HEBP2	HIGD1A	HNRNPM	HSD17B11	HSPB1	ICAM1	ILK	IPO11	IPO4
		6	ACSM3	ADIPOQ	ADIPOR2	AEBP2	APPL1	ARID4A	ARID4B	BANP	BCL6	BRMS1	BRMS1L	C14orf43	CDK2AP2	CHD4	DAXX	DNMT1	DNMT3A	DNTTIP1	EED	EHMT1	EHMT2	EID1	ESCO1	ESCO2	ETV6	EZH1	EZH2	GABPA	GATAD2A	GFI1	HBP1	HDAC1	HDAC2	HDAC4	HDAC7	HDAC9	HIF1AN	HMG20B	HOXA11	HR	IFRD1	IKZF2	IKZF5	ING1	ING2	KCNK1	KDM1A
		7	ANK3	ARFGAP3	ARFRP1	ATP6V1D	AXIN2	BPTF	C10orf118	CAMSAP1	CITED2	CSNK1D	CTNNB1	CUEDC1	CXXC5	DAB2	DCAF6	DGCR2	DGKA	DHX8	DOCK9	DVL1	EID2	EPB41L5	ERBB2IP	FBXO34	FHIT	FOXO3	FRAT1	GFM1	GFM2	HECTD3	HEY1	HEYL	HIPK1	HIPK2	ICK	IRF6	JPH1	KIAA1033	LEF1	LEMD3	LITAF	LMCD1	MBD1	MECOM	MFN2	MKS1	MPHOSPH8
		8	ABHD10	AGPS	AHCY	AKAP11	ALG10B	ASPH	ATG16L1	ATG2B	ATG3	ATG4B	ATP5B	BCKDHA	C18orf32	C1orf31	C22orf28	COX11	CSDA	DAP3	DDX1	DIP2B	DUSP23	EEF1B2	EFHA1	ELAVL2	FAM129B	FASN	FLCN	FNIP1	FOXK2	FTSJ3	GABARAP	GGH	GLA	GLO1	GMPPA	GRSF1	GSTP1	GYS1	HADHA	HNRNPA0	HNRNPA3	HNRNPH3	HNRPDL	HSPH1	KBTBD6	KBTBD7	KCNH2
		9	ABAT	ABR	ADAM15	AFAP1L2	ARRDC3	ASAP2	ASXL1	AXL	BAZ2A	BCAR1	BCR	C19orf6	CAT	CAV1	CBLB	CD33	CD97	CEACAM1	CELSR3	CKAP5	CRK	CSK	DAG1	DBNL	DDR2	DLGAP4	DOK1	EFNA4	EFNA5	EPHA3	EPHB3	ERBB2	ERRFI1	FBLIM1	FGFR1	FLNC	FLOT1	FLOT2	FLYWCH1	GPX1	GUCA2A	GUCY2C	HEXA	HNRNPR	HSH2D	IL6ST	INPPL1
		10	ABTB2	ACP5	AKR1C3	ALDH2	ANXA3	ARL15	ARL3	BPGM	C14orf1	C15orf39	C1orf174	CADPS	CDK5RAP2	CDKN2C	CHCHD4	CHGB	CHMP7	COPS6	COX17	CRADD	CSRP2	EEF1A1	EEF1G	EFNA1	ERH	FAM134A	FAM176A	FAM195A	FOXA3	FUNDC2	GAPDH	GBP2	GNE	GSTM4	GSTO1	HLA-DQA1	HMOX2	HRSP12	HSPE1	KAT5	KATNAL1	KIAA1377	KLHL20	KLK10	LAMA4	LTBP4	LUC7L2
		11	AMD1	ANKZF1	AQP3	BANK1	BAZ1B	BHLHE41	BZW1	CD86	CES3	CSNK1E	CTCFL	CTDSP1	EBF1	EEF2K	EGLN2	EHF	EIF5B	ENC1	EPB41L1	EPHB4	EREG	FCHO2	FTSJD2	GOPC	HNF1B	HOXA5	HSDL1	IDH1	ING5	IRF4	ISL1	KLF6	LIMK2	LSM14B	MAP3K13	MEST	MLL5	MRAS	MTMR6	NAV2	NECAP2	NFKBIZ	OLFM1	OTUD7B	PAWR	PDCD6IP	PDPN
		12	AGRN	BMP1	C2	CD36	CD44	CD46	CD82	CD93	CFB	CLU	CLUAP1	COCH	COL13A1	COL16A1	COL18A1	COL1A1	COL1A2	COL3A1	COL4A1	COL4A2	COL5A1	COL6A1	COL6A2	COL7A1	CTGF	CTSD	ELN	EPS8	FABP3	FBLN1	FGFBP1	HAPLN1	HLA-DRB5	HM13	HSD11B1	HSPG2	ICAM3	IGFBP5	ITGA2	ITGA4	ITGA5	ITGA6	ITGA8	ITGB1	ITGB1BP1	ITGB7	LAMA3
		13	ACD	AGFG2	ANKS4B	ARL6IP1	ATP6V0C	BLCAP	CARHSP1	CDH1	CFDP1	CHMP1A	CIAPIN1	CLCN7	CNOT1	COG4	COQ9	COX4I1	CTCF	CTSA	DCTN5	DCTPP1	DEXI	DHX38	DNAJA3	E2F4	EDC4	EXOSC6	FAHD1	FAM195A	FBXO31	FTO	GINS2	GLYR1	GNPTG	HAGH	HMOX2	HN1L	ITFG3	KIF22	LCMT1	MAP4	METTL9	MLST8	MME	MRPS34	NAGPA	NFATC3	NOB1
		14	ACTB	AHSA1	ATP6V1E1	BBC3	CDK1	CDKN1B	CDKN1C	CHCHD2	CLIC1	CNRIP1	CREBZF	DARS2	DYNC1H1	EEF2	ENO1	FARSA	FAT1	FUS	GCN1L1	GLYR1	GPRC5C	GTF2E1	HCFC1	HIST2H2AC	HMGXB4	HNRNPA0	HNRNPD	ILK	KIF4A	LDHB	LGALS3BP	LRP10	MDH2	MDN1	NCL	NDUFB5	NDUFS1	NFYA	NGRN	NOP58	NSUN5	NT5DC2	NUP205	OLA1	PALB2	PARK7	PBX2
		15	ACTC1	AKAP12	AOC3	ATP2B4	C1R	C1S	C3	CALD1	CAP2	CD63	CDO1	CFL2	CLDN11	CLIC4	CNN1	COL16A1	COL8A2	COLEC12	CSRP1	CTSF	CYP1B1	DPYSL3	EFEMP1	EMILIN1	FLRT2	FMOD	FN1	FZD2	GAS7	GLIPR2	GNB4	GREM1	GUCY1A3	HAND2	HOXB2	IGFBP3	ITPRIP	KAL1	KCNE4	LAMA2	LMCD1	LOXL1	LRRC32	MAFB	MAP3K3	MN1	MRC2
		16	ACTG1	ADI1	ARL8B	ATP2A2	B4GALT1	C1QBP	CAD	CALM2	CAMKK1	CDIPT	CLTC	COMMD2	COMMD4	COMMD7	COMMD8	COMMD9	DARS	DNAJA1	DNAJA3	DNAJC7	DPYSL2	ENOPH1	EPRS	FBXO33	FBXO9	HSP90AA1	HSP90AB1	HSPA5	HSPA8	HSPA9	IARS	JOSD1	LYZ	MAP3K3	MAP3K7	MYH10	MYH9	NCALD	NDRG1	NFKB1	NFKBIA	NFKBIB	NFKBIE	NKIRAS2	PCP4	PDRG1	PPP6C
		17	ARIH1	ARRDC1	BRAP	CADPS2	CCNB1IP1	CHFR	CORO1A	CUL9	DDX58	DNM1L	DTX3L	DZIP3	EIF4E2	FIS1	GUK1	IREB2	ISG15	LNX2	MEX3B	MGRN1	PARP9	PCNP	PDE4DIP	PJA2	POLM	RBCK1	RFFL	RFWD3	RNF10	RNF126	RNF130	RNF138	RNF139	RNF14	RNF150	RNF157	RNF166	RNF167	RNF185	RNF19A	RNF216	RNF220	RNF26	RNF34	RNF43	RNF5	RNF6
		18	ANKHD1	ANPEP	ARAF	ATL3	ATP2B1	BEND3	C1orf63	CBY1	CEP250	CLDN1	CLDN2	CLDN5	CLK3	CTH	DENND4A	DFFA	EML3	EPB41L2	ESYT1	FAM65B	FAM82A2	FUCA1	HDAC7	HDAC9	ISCU	KIF5C	KLC4	LPIN1	LRMP	LSR	MAP2K1	MAP3K5	MARK1	MARK2	MFAP1	MLF1	MSL2	MYOF	NDE1	NDUFB10	NEDD4L	NFATC2	NFATC2IP	NFATC4	PAM	PANK1	PFKFB2
		19	AGTPBP1	AMPD3	ANTXR1	ATL1	AVEN	BAK1	BAX	BBC3	BCL2	BCL2A1	BCL2L1	BCL2L11	BCL2L2	BECN1	BID	BNIP1	BNIP3L	CA2	CALR	CAPN2	CASP9	CDC42EP2	CLIP2	COX4I1	CYB5A	CYCS	DHFR	DKK1	DNAL4	DYNC1I2	DYNLL1	DYNLL2	DYNLRB1	F2RL1	FDX1	FDXR	FRYL	HSD17B12	HSPD1	KIAA1191	LPAR2	LRRK2	MCL1	MEX3D	MTR	MYL12B	MYLIP
		20	ALS2	ARHGAP1	ARHGAP24	ARHGAP27	ARHGAP32	ARHGDIA	ARHGDIB	ARHGEF19	ARHGEF2	ARHGEF7	ARL14	BAIAP2	CDC42	CDC42BPA	CDC42SE1	CIT	CYBA	DIAPH1	DIAPH2	DIAPH3	DMBT1	DOCK10	DOCK8	ELMO1	ESPN	FAM161A	FEM1A	GIT2	GNPAT	ICMT	IQGAP2	LIN7C	LLGL2	METAP2	MYNN	NCKIPSD	NET1	NF2	NFAT5	NGEF	NOXO1	OXSR1	PAK1	PAK6	PARD6A	PARD6B	PIP4K2A
		21	ADAR	AGFG1	AHCTF1	ANP32A	ANP32B	APC	CSE1L	CSNK1A1	DOHH	EIF5A	ELAVL1	ERF	FHOD1	H1F0	IPO13	IPO5	IPO7	IPO8	KPNA1	KPNB1	KRT23	MAPK6	NFX1	NOSTRIN	NUP107	NUP133	NUP153	NUP160	NUP214	NUP50	NUP54	NUP62	NUP85	NUP98	NUPL1	NUTF2	NXF1	NXT1	PAIP2	PHAX	PIGX	PPP1R13B	PRKD2	PTMA	RAN	RANBP1	RANBP2
		22	ARRB2	DDX47	EIF2C1	EIF2C2	EIF2C3	EIF2C4	ETFB	FBL	GNL3	HNRNPA1	HNRNPC	HNRNPF	HNRNPU	IFITM2	IGF2BP3	LAPTM4A	MAP1LC3B	MATR3	MOV10	MRPL28	MRPS15	MRPS27	MRPS5	NDUFA4	NOP56	OXA1L	PIWIL4	PTCD3	RILPL2	RPL10A	RPL11	RPL13A	RPL14	RPL15	RPL18	RPL18A	RPL19	RPL24	RPL26	RPL27	RPL28	RPL29	RPL35	RPL37A	RPL6	RPL7	RPL7A
		23	AGAP1	AIP	AKT2	ASNA1	BAG3	BCL2L12	BRMS1	CAB39L	CCDC117	CCS	CDC37	CDK5RAP3	CHORDC1	CTU2	CUTA	DDRGK1	DNAJB1	DNAJC2	DPP3	ENDOG	FAM83H	FANCC	FKBP4	FKBP5	GPR37	GRPEL2	GUCY1A3	GUCY1B3	HOXB2	HSBP1	HSF1	HSP90AA1	HSP90AB1	HSPA14	HSPA1A	HSPA4	HSPA8	LYPD6B	MDH1	NDUFA10	NPAT	NR2C2	NUDCD3	OLR1	PCGF1	PDE2A	PDE4A
		24	ALDH3A2	ALG10B	ANKFY1	ANXA1	ATG2A	ATG4B	ATG5	ATPAF2	BCKDHA	C1orf31	CSDA	ENO1	FAM91A1	FOXK1	GGH	GLO1	GMPPA	GPC6	GSTP1	GYS1	H2AFV	HADHB	HNRNPAB	HP1BP3	ILF2	KRT10	MTMR14	NCOA7	NDUFA5	NIP7	NIPSNAP1	NSMAF	NSUN4	NUDT3	NUP210	OBSL1	OSBPL9	PARS2	PDIA6	PINK1	PTPLAD1	PWP1	RASSF1	RASSF2	RASSF4	RASSF5	RBM39
		25	ATG2B	B3GNT1	BANF1	C11orf1	C11orf48	C11orf83	CARD8	CCDC86	CDT1	CLNS1A	CLP1	CPSF7	DDX10	DPF2	EIF3F	EIF3M	FAM76B	FANCA	FIBP	GINS3	HINFP	HNRNPUL2	INTS4	KIAA1731	KIAA2018	LDHA	MAP3K11	MCM2	MED19	MLLT3	MRPL11	MTCH2	NAT10	NUMA1	OSBP	PEX16	POLA2	PPP1R14B	PRMT3	PRPF19	PSMA1	PTBP1	RBM12	RBM4	RBM7	RPS3	RRP8
		26	AKAP13	ANKS1A	ANXA6	ARHGEF2	ATL3	BAIAP2L1	BCR	C1orf63	CBY1	CDKN1B	CEP170	CIDEB	CLK3	DCAF7	DENND4A	DYRK1A	EML3	ESYT1	FAM53C	FAM65B	FARP2	FBXL6	HES4	HIST1H2BD	HIVEP2	ING1	KLC4	LAD1	LMO7	MAL2	MDM4	MLF1	MYCBP2	NADK	NFATC2	PAK4	PANK2	PDZD11	PHLDB2	PPFIBP1	PPP1R3D	PTPN3	RAI14	RGS3	SAMD4A	SCAMP2	SFN
		27	AGT	ARHGAP9	ARL6IP5	BLZF1	C10orf54	C16orf48	C9orf100	CCNK	CEACAM5	CFDP1	CNNM3	CNST	CPSF7	CUEDC2	CXADR	DHRS1	DVL2	ECD	EPT1	EWSR1	EXD3	EYA2	FAM103A1	FAM105B	FASTK	FBXL18	FXR2	GNPDA1	GPBP1L1	GSTA4	HMGN4	HOXA9	IP6K2	KRR1	LENG8	LRRC41	MAPK1IP1L	MTMR9	MVK	MYO1F	NEU4	NLE1	PGLS	PHLDA1	PITX1	PLSCR1	PRUNE2
		28	ANKRD11	ARNTL	ATP5I	CHCHD2	DDX54	DNAJB5	DUT	ENTPD1	ESRRA	FABP1	GRHL2	HDAC4	HMBS	HNF4A	JMJD1C	KDM3B	LATS2	MCFD2	MED1	MORC2	MRTO4	MSX2	NCOA3	NCOA4	NCOA6	NFE2L2	NR0B2	NR1H2	NR1H3	NR2C1	NR2F1	NR2F2	NR2F6	NR3C1	NRBF2	PCSK6	PNRC2	PPARD	PPARG	PRDX6	PROX1	PTMS	RANBP9	RARA	RARG	RBM14	RRP8
		29	ANKHD1	ARID5A	ATP6V0D1	ATXN1	ATXN1L	ATXN2L	BATF2	BTG3	CCNK	CD99	CST3	CSTF2T	CTSB	CTSS	DNAJB2	EIF4ENIF1	ENTPD6	FAM193B	FAM46B	FAM48A	FAT4	FDPS	GMEB2	HIVEP1	HK2	HSPA13	IL34	KCNAB2	KCNN4	KLF11	MTERFD2	NARS	NBL1	OAZ1	OAZ2	ODC1	PDE9A	PEPD	PHPT1	PLEKHM2	PTGDS	PUM1	QRICH1	R3HDM1	RBPMS	RCN3	RNF31
		30	AARS2	C6orf203	CECR5	CLN3	DDX47	ERLIN2	FLAD1	FSIP1	GTF3C3	HARS2	ICT1	KIAA0391	MAP1LC3B	MMAA	MMAB	MRM1	MRPL1	MRPL10	MRPL11	MRPL15	MRPL16	MRPL17	MRPL18	MRPL21	MRPL27	MRPL32	MRPL46	MRPL47	MRPL50	MRPL54	MRPS10	MRPS11	MRPS2	MRPS30	MRPS35	MRPS5	MRRF	MTDH	MTERF	MTERFD1	MTG1	MTPAP	MUT	NDUFA8	NDUFS5	NGRN	PCCB
		31	ACAD8	APLP2	ATF2	ATF3	ATF4	ATF7	BATF	C17orf62	CCL3	CDK10	CEBPB	CEBPG	CHL1	CREB3L3	CREB5	CYP51A1	EGR1	EPHB4	ERG	ETS1	ETS2	FAM171A1	FOS	FOSB	FOSL2	GATA2	HHEX	HNF1A	IFI35	IRF2BP1	JUN	JUNB	JUND	KLF10	MAN1A2	MAPK1	MAPK9	NACA	NCOA3	NCOA6	NFATC3	NFE2L1	NFE2L2	NR3C1	OCIAD1	PHF14	PML
		32	ADPGK	ANKRD12	ANLN	ANXA9	ATF6B	ATXN7	CDC14B	CDCA4	CPSF1	DHCR24	DRAP1	EHBP1	ENY2	ERCC2	ETV4	FAM107B	FOXF2	GTF2B	GTF2E1	HECW2	HMGA2	KAT2B	MBTPS2	MSX1	NDUFA6	NFYA	NFYB	NPRL3	NR1D2	PMVK	PPP1R13L	PRKRA	SUPT3H	SUPT7L	TADA3	TAF10	TAF11	TAF12	TAF15	TAF3	TAF5	TAF5L	TAF6	TAF6L	TAF7	TAF9	TBCA
		33	ANAPC7	ATF1	ATP5B	BCCIP	BEND3	CAND1	CCDC59	CCDC6	CCNT1	CCT2	CISD1	CIT	COX5A	COX6A1	CS	DDX54	DENR	DNAJC14	EIF2A	EIF2B1	EIF3A	GCN1L1	GOT1	GPN3	GTF2H1	GTF2H3	HAUS8	KNTC1	KRR1	LDHB	METAP2	METTL1	MRPS35	NDUFB5	NOLC1	NUP107	PDCD11	PHB2	POLR3B	PPARGC1B	PSMD9	PTPN11	PUS1	PWP1	RACGAP1	RNF34	RPLP0
		34	ADAM19	BCAT1	BMP1	C1R	CALU	CCL2	CHI3L1	COL12A1	COL18A1	COL1A1	COL1A2	COL3A1	COL5A1	COL6A1	COL6A2	COL6A3	COL7A1	CRYAB	DKK3	EMILIN1	EMP3	GUCY1B3	HSD11B1	HSPB8	HTRA1	IGFBP6	INHBA	ITGA5	JAM3	KCNE4	LOX	LOXL2	MEIS1	MMP19	NOTCH3	PCOLCE	PDLIM2	PDLIM3	PDPN	PLD3	PLXDC1	PRRX1	SDC2	SERPINF1	SLC12A4	TNC	TNFAIP6
		35	AHCYL2	AKR1B10	ANG	ARL14	BCAS1	CA12	CA2	CA4	CAMK2D	CCL28	CHGA	CHGB	CREB3L1	CTSE	DHRS1	DUOX2	ENTPD5	FZD5	GJB3	GNE	GOLM1	GPX4	LIMA1	MAOA	MB	METTL7A	MLPH	MSLN	MT1G	MYH14	NR3C2	NRARP	ORAI2	PBLD	PLA2G10	PLAC8	PLXNA2	PRKACB	PTPRH	RBM47	SDCBP2	SEMA3B	SH3RF2	SLC1A1	SLC4A4	SPDEF	SPINK5
		36	ARHGDIA	ASAH1	BCL10	BID	BIRC2	BIRC3	BIRC5	CAMK2N1	CARD10	CASP10	CASP2	CASP6	CASP7	CASP8	CASP9	CFLAR	COL17A1	CRADD	DAPK1	DEDD	DEDD2	DNAJB6	DSP	ERAP1	FADD	GOLGA3	KRT18	KRT8	LTV1	MADD	NUCB2	PANK4	PCYT1A	PEA15	PIP4K2B	PPL	RALBP1	RHOA	RSRC2	SKA2	SLC25A36	SMPD1	TNFRSF10B	TNFRSF1A	TRADD	TRAF2	TRPC4AP
		37	ARHGAP19	ASPSCR1	ATXN3	BLVRB	C9orf78	CAB39	CD58	CHKA	CUL2	FAF1	FAF2	FAM115A	FCHSD2	FOXRED2	GOLGA1	HERPUD1	HMOX1	HTRA1	INSIG1	KCTD10	KCTD3	KCTD5	KLHDC10	LRP10	MRPS33	NPLOC4	OTUB2	PCMTD1	PJA2	PSAP	SCHIP1	SEL1L	SIK2	SVIP	SYVN1	UBE2B	UBR1	UBR2	UBR3	UBR4	UBR5	UBXN1	UBXN4	UBXN6	UFD1L	USP13	USP5
		38	ACIN1	ACOX1	AGGF1	BCAS2	CHERP	CHIC2	DDX23	DDX46	DNAJC8	EFTUD2	FUS	HLTF	HN1	KHK	LUC7L	PRPF19	PRPF3	PRPF40A	PRPF6	PRPF8	PUF60	RBM17	RBM25	RNPS1	SART1	SF1	SF3A2	SF3A3	SF3B14	SF3B2	SF3B5	SFPQ	SH3BGRL2	SMNDC1	SNRNP200	SNRPA	SNRPA1	SNRPB2	SRPK2	SRRM1	TCERG1	TXNL4B	U2AF1	U2AF2	UGP2	WBP4	WWOX
		39	ACAP3	ACTR1B	ALDH2	ATP6V1F	BHLHE40	CADPS	CCDC113	CCDC99	CELF1	CHCHD6	CHD3	DEFB1	FAM134A	FAM176A	FUBP1	FUNDC2	GIT1	HMOX2	ITGB3BP	KIAA1377	KIF15	KLHL20	LUC7L2	MAFG	MAN2A2	MRPS31	NAT9	NDUFB9	OFD1	PDLIM1	PFDN1	PMF1	PPOX	PSME1	PTPRS	RER1	RIF1	ROGDI	SDCCAG3	SDHAF2	SERBP1	SH3YL1	SIRT6	SRRT	TACO1	TXNDC9	UPP1
		40	ABL1	ABL2	ADAM15	AZGP1	CD164	CELF2	CELSR3	COX6A1	CSRP1	CXCR7	ELMO2	ENPP3	FAM110A	FLNC	FYB	FYN	GM2A	GNS	GPX1	GRB2	HELZ	HEXA	HIBCH	ITPR3	LRBA	LUZP1	MAP4K5	MSI2	NCK1	NEXN	NFS1	PTPN4	RALGPS1	RBM33	RBP4	REPS1	SEMA7A	SH2B1	SMU1	SNX18	SNX8	SPRYD4	ST5	SYNJ2	TRPM2	UGDH	USP53
		41	ABLIM1	AKIRIN2	AMOTL2	BEND7	CBS	COIL	DHPS	EIF5A2	EVI5L	FAM120B	FBXO28	FRMD6	GCC1	GORASP2	KRT15	MCRS1	MPP1	MTHFS	NIF3L1	NOC4L	NT5DC2	NUDT18	PLEKHG4	PREPL	PSME3	RABAC1	RBM12B	RPIA	RTN3	RWDD1	SDPR	SETD5	SPG21	TAOK3	THAP1	TIFA	TNFSF4	TRAF2	TRIM29	TRIM37	TSC22D4	USP2	USP31	VTA1	WDYHV1	ZNF646
		42	ASB2	ASB6	ASB7	CISH	CORO7	CUL2	CUL5	DIO2	EIF2A	EMG1	EXT1	EXT2	FBXO4	FEM1C	GALNT5	GLRA2	LRRC41	MT2A	NAE1	NEDD8	NPRL2	PLA2G15	PPP3CB	PPRC1	PSD	RAB40C	RNF7	RPL9	SLC25A38	SOCS1	SOCS2	SOCS3	SOCS4	SOCS5	SPSB2	TCEAL1	TCEB1	TCEB2	UBA3	UBE2G1	UBE2M	UBE2Q1	USP25	ZER1	ZG16B
		43	ABCD3	ADPRHL2	AHCYL1	AP4B1	ASL	BCAS2	C1orf52	CDCA8	CLK1	DDX20	DR1	EBNA1BP2	EVI5	FOXJ3	GIPC2	GNL2	KDM4A	KIF2C	KTI12	MACF1	MRPL37	MRPS15	MTF2	MTTP	MYCBP	NRD1	PKN2	PRDX1	PRPF38A	PSMB2	PTBP2	RLF	RPS8	SERBP1	STIL	STXBP3	TM4SF20	TMEM48	TRIM33	TTF2	UQCRH	YBX1	ZMPSTE24	ZNF644
		44	ANKRD22	ASH2L	CDC73	CHD8	CNTNAP2	COX7B	CPSF4	CREB3	CREBZF	CSTF3	CTR9	CXXC1	EGR2	FBXW2	FIP1L1	HCFC1	HCFC1R1	HCFC2	HMGA1	KDM6A	KIDINS220	KIF2A	KIFC1	MLL	MLL3	MYB	NCOA6	PAF1	PCDH17	POLR2A	PPP1R10	PSIP1	RBBP5	SETD1B	SLC12A9	SYMPK	TTC37	UQCC	UTP18	WDR82	ZFC3H1	ZNF143	ZNF281	ZNF335
		45	AAK1	ACSL3	AGFG2	ANKRD13A	AP1B1	AP1G1	AP2A2	AP2B1	AP2M1	AP2S1	ATP6V1G1	C10orf88	CLTB	CLTC	DAB2	DIP2A	DNAJC6	EHD2	EPN1	EPN3	EPS15	EPS15L1	FAM46C	FCHO2	HIP1	IFT57	LAMP1	LAPTM5	NAGPA	NECAP1	NUMB	OCLN	OSBPL10	PICALM	PIP5K1C	POLQ	PRRG2	RRP12	SCAMP1	SPG20	STAM	STAM2	STAMBP	SUMF1
		46	BTBD1	CAND1	COPS2	COPS4	COPS6	COPS7A	COX5A	CRBN	CUL4A	DCAF10	DCAF11	DCAF16	DCAF17	DCAF8	DDA1	DDB2	DDIT4	DET1	DTL	ECE1	EDN1	FARSB	FBXO22	FRAT2	GRWD1	IRF8	ITGB8	KLHDC5	KLHL18	LAP3	LRRC14	PDZK1IP1	POC1B	PTGS2	QTRT1	RFWD2	S100A10	SHKBP1	SIPA1	SRM	STK40	TFF3	UCHL3	WARS
		47	C3orf26	CCNC	CHD9	DCK	DDX31	ELL2	FOXJ3	FUBP3	GATA6	HNF4A	KDM4B	MED1	MED10	MED11	MED13L	MED15	MED16	MED17	MED18	MED19	MED20	MED22	MED23	MED25	MED27	MED28	MED29	MED4	MED8	NOP58	OSTF1	POLR2I	PTBP1	QKI	RBM39	SASH1	SHD	SMPDL3A	STK16	TARDBP	TRIM11	TRIP4	USP30
		48	AAGAB	ADPGK	AHNAK	AKAP13	ANXA2	AP4E1	AQR	ARPP19	BUB1B	C15orf29	CASC5	CEP152	CHRNA5	DPP8	EDC3	FAM82A2	FMN1	GABPB1	GPR108	HAUS2	HDDC3	IMP3	KIF23	KLF13	MAP2K1	MFAP1	MYO1E	NUSAP1	OIP5	PPCDC	PPIB	PRC1	RAB11A	RPP25	RSL24D1	SEMA4B	SNRPA1	SPATA5L1	SPINT1	THAP10	TRPM7	USP3	VPS18
		49	ALG2	APBB1IP	ASB13	BIN1	BIN2	CARS	CLIC4	CTTN	DNM1	DNM2	DNMBP	ERMAP	EVL	FMN1	FMNL2	FNBP1	FNBP4	ITSN1	LPP	MYO1E	MYPOP	NCKAP1L	NOL3	PACSIN2	PACSIN3	PEF1	PFN1	PFN2	RPL36AL	SBK1	SEMA6A	SH3GL1	SH3GLB1	SYNJ1	TES	TMEM109	TRIP10	VASP	WASL	WIPF1	WIPF2	XPO6	ZNF341
		50	ACVR1	ARHGAP4	ARHGEF1	CENPF	ELOVL1	F11R	FKBP2	FNTA	FNTB	FTL	HRAS	KRAS	MLLT4	MRAS	NQO2	NRAS	NRXN1	OIP5	PDE6D	PGGT1B	PTP4A2	PVRL4	RAF1	RALA	RALGDS	RAP1A	RAP1GAP	RAP2A	RAPGEF2	RAPGEF5	RAPGEF6	RASA3	RASGRP1	RASSF1	RCAN1	RHEB	RHOB	RIN1	RRAS2	RRP9	SPRY4	TM7SF2
		51	ADRM1	ALDH16A1	APRT	ATG4C	ATIC	ATP5F1	BPNT1	BRI3BP	CAMLG	CNP	CTAGE5	DCXR	FADS1	MLEC	MTHFD2	NHP2	PAAF1	PARP3	PELI1	PNO1	PSMC2	PSMC4	PSMC5	PSMD1	PSMD12	PSMD13	PSMD4	PSMD5	PSMD6	PSMD7	PSMD8	RAD23B	TMEM189	TP53INP2	TRAF6	TRAFD1	TRAM1	TXNL1	UBAC1	UBE3C	USP14	ZFAND5
		52	AARS	ATP6V0E1	ATP6V1G2	BDKRB1	C4BPB	CD2BP2	CD59	CDK6	CTSH	DHX16	EIF2AK2	EIF4EBP1	ERCC5	FAM83H	G3BP1	GPX4	GRN	GUK1	IRGQ	KRI1	LLPH	MAD2L2	MED20	MVD	MVP	NTHL1	NUB1	PLEC	PLEKHM2	POLR2L	PTGES	PYCARD	QSOX1	RBM47	RILPL2	RNFT1	RRP1B	S100A2	SDCCAG8	SMYD3	TWIST2	TYK2
		53	ANXA2	AP3B1	ARRB1	ARRB2	ATP6V0A2	BCLAF1	C5AR1	CYTH2	CYTIP	DDX27	DGKZ	EIF4B	FASN	INA	IPCEF1	KCNAB1	LIMA1	LRP11	LXN	LYPLA1	MYL6	NOLC1	NOP10	PES1	PFKFB3	PLA1A	PPM1B	PRPF4B	RPL22	RPL7A	RPL7L1	RPS13	RPS19	RPS8	S100A9	SNTB1	SNX27	SPIN1	STAU1	THRAP3	TUBA1C	ZNF292
		54	ARHGAP9	ATF1	CCDC97	CREB1	CREB3L1	CREB3L4	CREM	DUSP1	DUSP10	DUSP2	DUSP22	DUSP4	DUSP5	DUSP6	EEF2K	GDF15	HIST1H2AC	HPS5	HPS6	KIAA0020	MAP2K7	MAPK1	MAPK14	MAPK8IP3	MAPK9	MAPKAPK2	MAPKAPK3	MAPKBP1	METTL1	MKNK1	MKNK2	PLK3	PTPN7	RPS6KA4	RPS6KA5	SLC9A1	TNIP1	TRIB1	WDR4	ZFP36L1	ZNF142	ZNF92
		55	AMD1	ARHGEF18	ASF1B	C15orf41	C19orf25	C19orf60	CANT1	CARM1	CC2D1A	CHERP	CLPP	DAPK3	DHPS	ELOF1	FAM32A	FARSA	FEM1A	GADD45GIP1	HIST2H2AC	HNRNPA2B1	ILF3	KHSRP	KLF16	LMNB2	LSM4	LSM7	MAP2K2	NCLN	NDUFA11	POLRMT	PPAN	RNF126	SAFB	SF3A2	SGTA	SMARCA4	TECR	THOP1	TIMM44	TRMT1	WDR18	ZNF317
		56	BCL9L	CA9	CBLL1	CDH1	CDH11	CDH2	CDH3	CDH5	CEP135	CTNNA1	CTNNB1	DSC2	DSC3	DSG3	FAM84B	GALNT1	GNA13	IQGAP1	JUP	KIFC3	LGALS9	P2RX4	PCSK1	PKP3	PLEKHA7	PTPRB	PTPRF	PTPRK	PVR	RAB8B	RPL41	SP110	TAX1BP3	TCF7	TCF7L2	TEAD4	VCL	VEZT	YAP1	ZNF193
		57	ABI3	ADRB2	ARHGAP15	CCL5	CCR7	CD48	CD69	CD74	CD8A	CECR1	CLIC2	CORO1A	CXCR4	DOCK10	EVL	FLI1	GCNT1	GIT2	GPR183	HCLS1	HLA-DMA	HLA-DOA	HLA-DPB1	HLA-DQB1	HLA-DRA	IRF2BP2	ITGAL	LCP1	LSP1	MGAT1	MYO1F	NCKAP1L	PREX1	PRF1	PRKCB	RGS13	SELL	TRIM22	WIPF1	ZNF467
		58	A2M	ADAMTS1	ADAMTS5	BASP1	CD34	CNRIP1	CRIP2	DAAM2	DLG4	DOCK4	EBF1	EFHD1	ELK3	F2RL3	FST	GNG11	GRASP	GYPC	HOXD1	HVCN1	ICAM2	IGFBP4	IL1R1	ITGA7	ITPR1	LMO2	MEF2C	NRP1	OLFM1	PPP3CA	RCAN2	RDX	ROBO4	SLIT3	SOX18	STOM	TTC28	VGLL4	VWF
		59	ANLN	ASPM	BIRC6	BUB1	CACYBP	CALCOCO1	CAPG	CDC25C	CDK1	CENPA	CENPE	CENPF	CENPK	CEP55	DCTN2	DNAJC9	DTL	ECT2	EXO1	FBXO5	KIF14	KIF20A	KIF23	LBR	NCAPG	NCAPH	NDC80	NEK2	NUF2	PPIF	RACGAP1	RMI1	RRM2	SMC4	SMYD2	SPC25	TACC1	TROAP	UBE2T
		60	CCHCR1	CCNL2	CDK12	CTDP1	DDX26B	DEAF1	EAF2	GTF2B	INTS1	INTS10	INTS12	INTS3	INTS4	INTS5	INTS7	INTS8	KIAA0513	LZTR1	MED29	NDRG2	PCIF1	POLR2A	POLR2B	POLR2C	POLR2E	POLR2H	POLR2J	POLR2L	RDBP	RNF141	SUPT5H	TCEA1	TCEA2	TRAK1	WHSC2	XAB2	ZMYND8	ZNF584
		61	ACTL6A	ADD1	ADNP	ARID1A	ARID1B	BANF1	BAZ1B	BCL7C	BRD9	CARM1	CDX2	CHD4	CHD7	DPF2	HSP90B1	JOSD2	KDM5B	LMNB2	MTTP	NEUROD1	NR4A2	PABPN1	PBRM1	RBM15B	RELB	SLC39A6	SMARCA2	SMARCA4	SMARCC1	SMARCC2	SMARCD2	SMARCE1	SS18	STAT2	TRIM33	TTC14	TYSND1	ZMIZ2
		62	ACTN4	ANKRD27	BAMBI	BCAT2	BLOC1S1	BLOC1S3	CALB2	CNO	DDX49	FBL	GCLM	GEMIN7	GRWD1	GSK3A	IRF3	IRGQ	ISOC2	LENG1	MED25	NUP62	PAF1	PIH1D1	PNKP	POLD1	POLR2I	POP4	PRMT1	PRPF31	PSENEN	RBM42	RUVBL2	SNRNP70	SYMPK	TARDBP	TBCB	TUBA4A	YOD1	ZBTB45
		63	APITD1	ATPIF1	AURKAIP1	BSDC1	CAMTA1	CAPZB	CASP9	CDC42	DFFB	DHDDS	DNAJC11	FUCA1	GALE	GNB1	HMGN2	LRRC47	LZIC	MARCKSL1	MFN2	NECAP2	NMNAT1	PDIK1L	PEF1	PNRC2	PPP1R8	RAB30	RPS6KA1	SFN	SLC9A1	STMN1	STX12	SYF2	TAF12	TXLNA	WASF2	YTHDF2	ZNF593
		64	ABHD5	AHI1	AP4M1	ARPC4	BTBD10	C3orf19	CAPN7	CCDC12	CCDC71	CGGBP1	CLASP2	CWC22	DCP1A	DHX40	DIDO1	EIF4G2	ELMOD2	FANCL	FBXW7	KDM3A	KIAA0528	KIAA0907	LUC7L3	NKTR	PDE12	PIKFYVE	RHOT1	RPP14	SMARCA5	TROVE2	UBP1	ZFC3H1	ZFYVE20	ZNF35	ZNF384	ZNF638	ZNF652
		65	ABCE1	ADARB1	C3orf19	COASY	EIF3A	EIF3B	EIF3D	EIF3E	EIF3F	EIF3G	EIF3K	EIF3M	EIF4A1	EIF4A2	EIF4A3	EIF4B	EIF4E	EIF4G1	EIF4G2	EIF4H	EIF5	FBXO32	GPAA1	KRT7	MKNK1	NCBP1	NCBP2	PDCD4	PIGU	POLDIP3	RPS6	RPS6KB1	SMG1	UPF2	USP3	WIBG
		66	ACTL6A	ACTR5	ACTR8	APPL2	BCAS1	BRD8	DDX42	DMAP1	DNASE2	E2F7	EAF1	EPC1	FDFT1	GPBP1	HDGF	ING3	INO80	INO80B	INO80C	KAT5	MCRS1	PIH1D1	PLSCR4	PON2	RNF213	RUVBL1	RUVBL2	SRCAP	TFPT	TMEM43	UCHL5	VPS72	WWC2	YEATS4	ZNHIT2
		67	AIFM1	ARAF	ATP6AP1	EFNB1	FANCB	GEMIN8	GJB1	GLA	GPKOW	HDAC6	HNRNPH2	IL32	KIF4A	LAS1L	MBTPS2	MID1IP1	MSL3	NONO	OFD1	PDHA1	PDK1	PGK1	POLA1	RBM3	RPGR	RPL10	RPS4X	RRAGB	SMC1A	SMS	STAG2	TTC17	UBA1	VBP1	YIPF6
		68	C11orf54	C16orf48	C9orf100	CCNK	CNNM3	COMT	DDAH2	DVL2	EYA2	FAM103A1	FAM105B	FASTK	FXR2	GALT	GLYCTK	KIAA1609	LRRC61	NEU4	NIF3L1	PBLD	PITX1	PLAC8	RBPMS	RPIA	SEMA4G	SERF2	SF1	SMUG1	THAP1	TRIM29	TRIP13	ZNF165	ZNF655
		69	CD40	CYLD	DDX58	EDAR	GSS	IRF3	IRF7	LTBR	MAFB	MAP3K7	MAST2	MAVS	MYD88	SLC39A7	SPAST	SPATA2	SSNA1	STRADB	TAB3	TANK	TBC1D8	TBK1	TMEM173	TNFRSF12A	TNFRSF17	TNFSF13B	TRAF2	TRAF3	TRAF3IP2	TRAF4	TRAF6	TRIM37	ZC3H12A
		70	AFF4	BDP1	BRD8	CANX	CDK7	CNOT8	COX7C	CSNK1A1	CWC27	DCTN4	FAF2	GPBP1	HINT1	KCTD20	KDM3B	LARS	LASP1	MBNL1	MINPP1	MSH3	NDUFS4	NPM1	PCBD2	PCBP2	PRKAA1	PRRC1	RAPGEF6	RBM27	RPL37	SCAMP1	SRF	SRFBP1	TNPO1
		71	ARL2	CCM2	CCNG2	CHEK2	CTTNBP2NL	EME1	FGFR1OP2	FKBPL	GOLGA2	IER3	ISYNA1	MUS81	PDCD10	PPME1	PPP1R12C	PPP2CA	PPP2CB	PPP2R1A	PPP2R5A	PPP2R5B	PPP2R5C	PPP2R5D	PTPN13	RAB18	SKA3	SLMAP	STK24	STK25	STRN3	TIPRL	TRAF3IP3	ZBTB24	ZCCHC8
		72	ACADVL	AURKB	C1QBP	CAMTA2	CDCA3	CNTROB	DVL2	EIF4A1	EMG1	FOXM1	GLOD4	LTBR	MAGOHB	MPDU1	MRPL44	NCAPD2	NDEL1	PELP1	PHF23	PRPSAP2	RNMTL1	SENP3	SLC25A11	SMCR8	SMYD4	TAX1BP3	TEAD4	TOM1L2	TRAPPC1	TTC19	VPS53	ZSWIM7
		73	AP2M1	ATG9A	BMS1	CALR	CCDC58	CFL1	COMT	DDX21	DNAJC9	EEF2	EIF2B2	EIF3E	EIF3K	EIF4G1	EN2	GPATCH4	L1CAM	LAMB3	MCM4	RPS24	RRP12	SARS	SETD1B	TMEM214	TOX4	TRMT1	TUBGCP2	TYMS	UFSP2	UTP20	YIPF2	ZFHX3
		74	CCNG2	CCT2	CCT3	CCT4	CCT5	CCT7	CCT8	CPVL	DOCK5	FGFR1OP2	GPN1	GPN3	HSPA2	ISYNA1	LDHB	MAPK13	NAP1L4	PDCD10	PDCL	PFDN6	PHGDH	PPP2CA	PPP2CB	PPP2R4	RFWD2	SEC16A	STRN3	TCP1	TIPRL	TRAF3IP3	ZBTB24	ZFYVE27
		75	ALOX5AP	ALS2CL	APOC1	BCL2A1	C2orf18	C5AR1	CCL3	CD53	CD86	DNAJB4	FCGR2A	FGR	GM2A	HCST	ICAM1	LAT2	LY86	MNDA	MS4A7	PIK3AP1	PLEK	RASGRP3	S100A8	SH2B3	SIRPA	SRGN	ST8SIA4	STAT2	TFEC	TRPV2	TYMP	TYROBP
		76	AKAP8	AREG	B3GAT3	CABLES2	CCND1	CCND2	CCND3	CCNE2	CDK3	CDK4	CDK5	CDK6	CDKN1A	CDKN1B	CDKN1C	CDKN2A	CDKN2C	CDKN2D	CKS1B	DMTF1	IFI27	KIAA1984	MAF1	NOL12	NPDC1	PPP1CB	PPP1R11	PPP1R2	RPRM	SERTAD1	ZFP91	ZNF227
		77	ACIN1	ALDH6A1	ARHGAP5	BAG5	BAZ1A	C14orf119	CHMP4A	CTAGE5	DCAF11	DES	DLST	EAPP	EIF5	GOLGA5	HECTD1	JKAMP	KIAA0284	MAX	MDP1	PDK2	PPP1R13B	RABGGTA	SGK3	SGPP1	SNX6	SSTR1	TM9SF1	TMED10	TRIM7	WDR20	ZNF219	ZNF410
		78	CCNB1	CDC14A	CDC25A	CDC25C	CDCA2	CDK1	CDKN1A	CDKN3	CIZ1	CKS2	DENR	GADD45A	GADD45B	GADD45G	GADD45GIP1	HERC5	MAP2K3	MAP2K6	MAP3K4	MAP3K5	PBK	PIM1	PKMYT1	POLD3	POLD4	PTMA	SEC23IP	TAOK2	TSPYL2	TTLL5	ZC3HC1
		79	BCL2L13	CDC45	CECR5	CRELD2	DGCR2	EIF3D	EIF4ENIF1	GTSE1	HIRA	HMGXB4	HSCB	JOSD1	LZTR1	MIF	MRPL40	NDUFA6	PICK1	PISD	PITPNB	POLDIP3	PRR5	RANBP1	RPS19BP1	SCO2	TAB1	TFIP11	THAP7	TRMT2A	UBE2L3	UQCR10	XPNPEP3
		80	AKTIP	C7orf43	CC2D1A	CNNM3	CPNE1	CTSS	EXPH5	GIPC2	GPD1	HAUS8	HOXB13	LAPTM4A	MRPL17	MRPL24	MRPL43	MRRF	NAGK	NOL9	NR2C1	ORMDL3	OSBPL5	PIGO	PPA2	PRR11	RNF149	RNH1	RPL13	SIRT3	WFS1	ZBTB43	ZNF385A
		81	CBFA2T2	CCNDBP1	CHRNA1	CREB3L2	FBXL19	FHL2	HAND1	HAND2	HES1	ID1	ID2	ID3	IFI16	IMP3	ITGA7	MLX	NKX2-3	PAX5	PTP4A1	RALGAPA1	RND1	RUNX1	TCF12	TCF3	TLE4	TRIM33	TRIM59	ZNF212	ZNF3	ZNF331	ZNF408
		82	ATRN	C20orf72	CENPB	CRLS1	CSNK2A1	CST3	CSTA	DOM3Z	ENTPD6	ESF1	FASTKD5	FERMT1	IDH3B	MCM8	NAA20	NOP56	PI3	PLCB4	POLR3F	PSMF1	PYGB	RRBP1	SLPI	SNRPB	SNRPB2	SNX5	TASP1	TMX4	TRMT6	VPS16	XRN2
		83	ALAS1	CEP55	CHMP1A	CHMP1B	CHMP2A	CHMP4A	CHMP4B	CHMP6	CYHR1	DECR1	EFHD2	FAM5C	HGS	LGALS3	LRP6	MITD1	NPC1	OSBPL5	PDCD6IP	PPP1R7	RASSF7	RHOBTB3	STAM	STAMBP	VPS28	VPS37A	VPS37B	VPS37C	VPS4A	VPS4B	ZNF302
		84	CCL20	CEP152	DUSP10	HNRNPH1	HNRNPK	HNRPLL	JAG1	KIFAP3	MAML1	MAML2	MYO9A	NOL8	PCBP1	PDCD4	PELI1	PPIF	PRRC1	PTEN	RBPJ	REV1	RPS7	RRAGB	RRAGC	RRAGD	SOD3	TPM1	TRIM38	WIBG	ZBTB47	ZNF587
		85	ADAM9	ANAPC1	ANAPC10	ANAPC11	ANAPC13	ANAPC5	BUB1B	BUB3	C3orf32	CDC16	CDC20	CDC26	CDC27	CDT1	DYNLT3	FBXO5	FERMT1	KIF21A	LENG9	MAD2L1	MAST3	MVP	NEK2	PARP4	PRCC	PTEN	REV3L	TRUB1	TUBGCP3	UBE2C
		86	ANP32E	ARID3B	C4orf34	CAPNS1	CKB	CLK1	FAM60A	GTPBP3	LSM2	LSM3	LSM4	LSM5	LSM7	MEPCE	MLF1IP	PRPF3	PRPF31	PRPF4	RAB7L1	RSRC1	SART3	SNRNP27	SRBD1	TRIM26	TXNL4A	UBE2S	USP15	USP4	YRDC
		87	ACD	ACTR1A	ATP7B	CDCA5	CTCF	DCTN4	IFT20	ISY1	KIF3A	KIF3B	KIFAP3	MAP3K11	MINK1	MXD3	MXD4	NCOA5	NES	NUMA1	PCF11	PDS5A	PDS5B	PPIL1	RAD21	RPGR	SMC1A	SMC3	STAG1	STAG2	TINF2
		88	CADM1	CCL5	EFNB1	GFRA1	HOXA1	IL16	IL8	KAL1	MDK	NCAM1	PDDC1	PRSS23	RHBDF1	SDC1	SDC2	SDC4	SDCBP	SOX4	ST8SIA4	TGFA	TRAPPC1	TRAPPC10	TRAPPC2L	TRAPPC3	TRAPPC4	TRAPPC6A	TRAPPC6B	TRAPPC9	TSPAN1
		89	ABT1	BRD2	CAND2	CD3EAP	FOXA1	GTF3C2	GTF3C3	GTF3C4	GTF3C5	GTF3C6	MTIF2	MYO9A	NFKBIB	POLR1C	POLR1D	POLR3B	POLR3D	POLR3F	PPAN	RRN3	RRP15	SIRT7	TAF1D	TBP	TWISTNB	UBTF	WDR89	ZNF76
		90	ARL5A	ATXN7L2	CBX3	CBX5	CENPA	CENPM	CENPO	CHD1L	CYP1B1	DSN1	HIST1H2BK	HIST3H2A	LBR	NIPBL	NR4A3	NSL1	PARP2	POU5F1	PRR14	SAE1	SP100	TRIM24	TRIM28	TRIM6	YAF2	ZNF350	ZNF354A	ZNF74
		91	C9orf16	CKS2	ERP44	FBXW5	FXN	GTF3C4	MAPKAP1	MRPL50	MRPS2	NCBP1	NDFIP1	NDOR1	NEK6	ODF2	PHF19	PMPCA	POLE3	PTGES2	PTRH1	RABEPK	REXO4	RPL35	RPL7A	RPS6	SIRT2	STOML2	TMEM203	TTF1
		92	ABCC5	AGTRAP	CCDC88B	EN2	FAIM3	FOXA2	HOXA10	HOXA13	HOXA5	HOXA7	HOXA9	HOXB13	HOXB4	HOXB6	HOXB7	HOXB8	HOXD10	HOXD11	HOXD13	MEIS2	PBX1	PBX2	PITPNC1	PKNOX1	RPS6KC1	SMYD3	ZNHIT3
		93	B2M	BSCL2	CALR	CANX	CD8A	DERL3	EFHD1	GYPC	HLA-A	HLA-C	HLA-E	LOXL2	NUPL2	PDIA3	PLOD1	PRF1	PRKCSH	PSMB8	SARS	SERPINA1	SLC2A1	TAP1	TAP2	TAPBP	THOC5	UGGT1	USE1
		94	AFTPH	AP1G2	AP1S1	AP1S2	ARF3	ARFIP2	GGA1	GGA2	GGA3	HGS	IGF2R	MON2	NTS	RAB14	RAB33B	RABEP1	RABGEF1	RPS27A	SLC16A1	SORL1	SORT1	STAM	SYNRG	TIMM8A	TOM1	VPS18
		95	A2M	ACADSB	APBA3	APBB2	APP	CDC37	CTSE	ECSIT	EXOC6	FARSA	GCDH	HAMP	IFIT1	IFIT3	IFIT5	LONP1	MGEA5	PANX1	PGAM1	PI4K2A	PRDX2	RAD23A	RNF32	SLC40A1	TNFRSF21	UBL7
		96	BMX	CXCR4	DDR1	EIF1AD	ELP2	ELP4	FGFR2	GNB2L1	GRB14	IFNAR1	IFNGR1	IL2RG	IL4R	IL6	IL6R	IL7	IL7R	MGST2	NMI	PILRB	PTPN2	STAT1	STAT3	STAT5A	STAT5B	TYK2
		97	AKIRIN2	COX7A2	DDX23	DYNC1LI1	DYNLT1	FAM135A	FBXW11	LTV1	MAP3K4	MBTD1	NCKAP1	PCNT	PDCD2	PEX3	PIKFYVE	PPIL4	QRSL1	RAB21	SF3B14	SF3B5	SMEK2	SNRNP200	SON	TRAPPC10	VTA1	ZYX
		98	AIMP2	ARL4A	BZW2	CCM2	CDK13	DAGLB	EIF3B	GARS	H2AFV	HEATR2	HIBADH	INTS1	LSM5	MACC1	MRPL32	NUPL2	PPIA	PSMA2	RALA	RNF216	TBL3	TWISTNB	URGCP	VPS41	ZNF273
		99	ACVR1	ACVR1C	ACVR2B	ACVRL1	BMP4	BMP7	BMPR1A	BMPR2	C4BPA	CES1	CES3	DYNLT1	FGD6	FOXL1	FST	INHBA	INHBB	LSP1	PLEK	PLEKHJ1	RABGGTA	SNX6	TGFB3	TGFBR2	TTC17
		100	ARID3A	CTSC	E2F2	E2F3	E2F4	ELF1	ENC1	GSR	LIN37	LIN52	LIN54	MGA	MYBL2	PARK7	PDAP1	PRDX5	RB1	SLC4A2	SNAPC3	SRP9	SUN1	TFDP1	THOC1	TSNAX	ZNF622
		101	ABI2	ACY1	ADAM19	BBS4	CCDC53	CEP290	CEP72	DGCR6L	DUOX2	EXOC8	HGS	HSCB	KRT15	KRT18	KRT19	MAPRE2	MBIP	NME7	PCM1	PFKM	SERPINE1	TTC8	TXNDC11	USP32	ZNF638
		102	ADRA2A	ADRBK1	C5AR1	CD48	GNA15	GNAI1	GNAI2	GNAI3	GNAS	KLHL3	LPAR1	MT1A	NUCB1	PLCB1	PPP1R9B	PTGS1	RGS10	RGS16	RGS2	RGS4	RGS5	S1PR1	S1PR2	TTC1	WDR74
		103	ATP5J2	C7orf43	CDK5	CPSF4	CUX1	DBF4	EIF4H	EXOC4	GATAD1	MKLN1	MLL3	PEX1	PMPCB	POP7	POR	PRKRIP1	PUS7	RHEB	SLC12A9	SND1	STYXL1	TAF6	ZC3HC1	ZNF398	ZNF746
		104	ACTR5	ADNP	ARFGEF2	AURKA	CDK5RAP1	CHD6	CSTF1	DDX27	DSN1	GSS	HDAC11	LACTB	PDE4D	PFDN4	PHF20	PIGU	PLAGL2	RPRD1B	SS18L1	STAU1	TM9SF4	TOP1	TTPAL	UBE2V1	UQCC
		105	DNAJC7	EIF4A3	ICT1	JMJD6	METTL2A	METTL2B	MRPL10	MRPL12	MRPL38	MRPS23	MRPS7	NOC3L	NUFIP2	NUP85	PHB	POLDIP2	PTRH2	RPL23	RPL27	STRA13	TSEN54	UTP18	VPS25	WDR45L
		106	C11orf49	DNAJB9	DSTYK	PLK1	PLK2	POMP	PSMA1	PSMA2	PSMA3	PSMA5	PSMA6	PSMA7	PSMB1	PSMB2	PSMB3	PSMB4	PSMB5	PSMB6	PSMB7	PSMD9	PSMG2	SRPX	UCHL5	XBP1
		107	ABCF3	ACTL6A	ATG3	ATR	C3orf17	COMMD2	FBXO45	GTF2E1	ISY1	MFN1	MRPL3	MRPL47	MRPS22	NAA50	PTPLB	QTRTD1	RSRC1	SRPRB	TBCCD1	TRA2B	UMPS	WDR53	ZNF639
		108	BST2	DDX58	HERC5	HERC6	IFI27	IFI6	IFIH1	IFIT1	IFIT3	IFITM1	IFITM3	IRF7	IRF9	ISG15	MX1	MX2	PARP14	PARP9	SAMD9L	SAMHD1	SP110	UBE2L6	USP18
		109	APPBP2	BNIP1	COG1	COG2	COG3	COG4	COG7	EPM2AIP1	GABPB1	GBF1	GOSR1	GOSR2	MFSD3	NAPA	RINT1	SCFD1	SEC22B	STX17	STX18	STX5	TDRD7	USO1	YKT6
		110	CD7	EHD1	FAT1	FZD5	GOPC	HOMER1	NAPA	OSGEP	ROR1	SECTM1	SNAP29	STX12	STX16	STX3	STX4	STX6	STXBP2	STXBP6	SYT1	TXLNA	VAMP4	VTI1A	WNT5A
		111	AFG3L2	C18orf25	C18orf32	C18orf8	CNDP2	CTDP1	CYB5A	FECH	MBP	MYL12A	MYL12B	NAPG	NARS	NDC80	POLI	RALBP1	SERPINB8	SKA1	SMCHD1	SNRPD1	TXNL4A	TYMS
		112	C5orf22	CCDC127	CCT5	CLPTM1L	DNAJC21	EXOC3	FAM105B	GOLPH3	KIAA0947	MRPS30	MTMR12	MYO10	NDUFS6	NSUN2	NUP155	PDCD6	SDHA	TARS	TRIO	TRIP13	ZFR	ZNF131
		113	C12orf10	C3orf32	CHMP2A	CRIP2	DPP7	ELOF1	EMP3	FIG4	FLYWCH1	GSTO1	HYI	IP6K2	LONP2	LRWD1	PAFAH1B3	PNP	POLR2I	RBM42	SLC16A3	SMC4	SPC24	TTC37
		114	AAMP	AIP	AMOTL2	ARFRP1	BIRC3	C20orf43	CBX4	CHMP4B	COMMD7	CPNE1	CTNNBL1	DYNLRB1	EDEM2	KLF7	PDRG1	PMEPA1	PRPF6	RALY	TH1L	TRPC4AP	UCKL1	WDR45
		115	AKR1A1	BMP4	BMP7	CAD	CAPG	DDX17	DHCR7	FOXA2	FTH1	HES6	HOXB4	LYZ	MYO1A	NCAPG	NMU	PLCB3	POP1	PTMS	RPP38	SDC4	SERPINB1	ZSWIM7
		116	CDCA2	CHMP7	CNOT7	DUSP4	EPB49	EPHX2	ERI1	GSR	KRT7	MTUS1	NAT1	NUDT18	PBK	PCM1	POLR3D	PTK2B	SH2D4A	TMEM66	VPS37A	WRN	WSB2
		117	ACTB	ACTG1	CAP1	CAP2	CFL1	CFL2	CNN2	EPB49	EPS8L2	EPS8L3	KPTN	LIMK2	MIB2	MYPOP	SSH1	SSH2	SSH3	SYNE2	TAGLN	TESK2	WDR1
		118	CCDC50	CEBPG	H2AFY	INHBB	IRF2	MAML3	MAPKBP1	METAP1	NPTX1	PAK6	PPM1D	PPP1R3B	PUS7	RBM24	SEMA6A	SPOP	TFCP2L1	TIPARP	TMEM48	USP31	ZFAND3
		119	ACSL4	AKTIP	CENPN	CLPB	CPNE7	G2E3	GPT2	HECTD1	HOOK2	HOOK3	MON1A	MON1B	PASK	TRIM41	UVRAG	VPS11	VPS16	VPS18	VPS33A	VPS41	WDR6
		120	ANAPC10	CDC7	CENPE	CISD2	CLCN3	COPS4	EXOSC9	HMGB2	HNRNPD	MAD2L1	METAP1	MLF1IP	PAICS	PLK4	RPS3A	SDAD1	SLBP	TACC3	USO1	UTP3	ZDHHC23
		121	ABCF1	CLIC1	DEK	DPH3	FXYD3	HNRNPH1	HSP90AB1	LSM2	MRPL14	MRPS18B	PAK1IP1	PNN	PPIL1	PRPF4B	RIOK1	RPL31	RPS10	RPS18	RPS29	SLC35B2	XPO5
		122	COLEC12	DLG3	DLG4	DST	EXOC1	EXOC2	EXOC3	EXOC4	EXOC6B	EXOC8	FZD2	GRASP	KIAA1731	LPHN1	LRRC1	NDOR1	PLCD1	PPP1R1B	RALA	WWC1
		123	ARHGAP19	B3GNT2	CD3EAP	CDC6	CDCA7L	DPF2	FGD6	FUBP3	IGF2R	INSIG2	ITGA6	KIF1B	MON2	QTRTD1	SGPP1	SLC7A6	SRGAP1	ST3GAL2	ST6GAL1	VIP
		124	ATXN2L	C3orf17	DDX10	DHX40	G3BP1	G3BP2	GNL2	IFRD2	KRI1	MPND	N4BP2	NUDCD1	NUFIP2	TBL3	TET2	UBAP2	USP36	UTP18	WDR36	YTHDF1
		125	AKR1C1	AKR1C2	AOC3	CES1	COL9A3	CXCL16	DCN	FABP3	FGFR3	GPX2	HAMP	HLF	IL13RA2	KIAA1199	LRRC32	LYZ	QSOX1	SERPINF2	TESC	TXNRD1
		126	ANKS1A	ATF6B	C6orf47	CCHCR1	DAXX	DDAH2	EHMT2	MRPS10	MUTED	PPP1R11	RANBP9	RNF5	RXRB	SKIV2L	TMEM14C	TRIM26	VPS52	ZNF193	ZNF323
		127	ATP6V1H	CHRAC1	CPSF1	CYHR1	DGAT1	EIF2C2	FOXP2	GPAA1	HSF1	LRRC14	MFSD3	POLE4	PUF60	RPL8	RRS1	SHARPIN	TNFAIP8	VPS28	ZNF251
		128	APITD1	AZIN1	ERCC4	FANCA	FANCB	FANCC	FANCF	FANCL	GINS2	HES1	HES6	NAMPT	NUB1	PTOV1	RMI1	SPTAN1	STRA13	UBE2T
		129	BSG	CCL13	CP	F10	F3	F5	GGCX	MGST3	MMP1	MMRN1	PPP1R15B	PROC	PROCR	SERPINA3	SERPINB8	SLC16A3	SLC16A4	TFPI
		130	ARGLU1	CDC5L	CLASP1	DYNC1LI2	ERCC1	FAM98A	GTPBP1	HBS1L	KLF3	LENG9	LRWD1	MAP7	NAB1	NACC1	NSUN5	RBM45	SMCHD1	TRUB1
		131	C21orf56	CDK5RAP1	CHPF	DIS3L	DNAJC30	EIF1	EXOSC2	EXOSC3	EXOSC5	EXOSC6	EXOSC9	KHSRP	LIPG	MIF4GD	MOCS3	RPS15	RPS25	UPF2
		132	BTG1	BTG2	CIRBP	CNOT1	CNOT6	CNOT7	CNOT8	HOXB9	IDH3B	KHDRBS3	PRMT1	RAVER1	RBMX	RQCD1	SOX15	TNKS1BP1	TOB1	TOB2
		133	AKAP1	BSDC1	CACYBP	CCDC86	DLD	DLST	KIF22	OGDH	PEG10	PHC2	PIAS2	POU2AF1	S100P	SIAH1	SIAH2	SYP	TBL1XR1	USP13
		134	BCL3	CASP1	CCL20	CCNL1	CDK11A	CELF2	CXCL2	DARS	DDX17	GPR183	GTPBP4	LCN2	NCOA7	NFKBIZ	P2RY2	PCK1	PIM3	ZC3H12A
		135	ANP32E	ARHGEF10L	BLZF1	CDC42SE1	CEP350	DUSP12	EXOC8	FBXO28	GATAD2B	GNPAT	GORAB	INTS3	KLHL12	PRUNE	RFWD2	STX6	TRIM11	YY1AP1
		136	CDC45	CDC6	CDC7	CDKN2A	CRLS1	DBF4	ENSA	GINS3	GINS4	KIAA1984	MCM2	MCM3	MCM4	MCM7	MCM8	SSRP1	ZNF227
		137	FOXP1	RAB11A	RAB11B	RAB11FIP1	RAB11FIP2	RAB11FIP4	RAB17	RAB4A	RAB4B	RAB5B	RAB6A	RAB7A	RABAC1	RABGGTB	RUFY1	ZFYVE20
		138	ANKRD27	ARL4A	ARL6IP6	ATP5F1	ATXN1	CAMKK2	DKK3	FAM178A	GREM1	IRF8	NBR1	OPTN	PAX8	PIKFYVE	PRMT6	TBC1D8
		139	A2M	COL9A1	FHL1	FOXF2	FOXL1	ITGA8	LIFR	MAN1C1	MKL1	MMRN1	MYOCD	NKX2-3	PDGFRA	PRKAR2B	SCN3A	SDPR
		140	ADIPOR1	APH1A	BOLA1	DUSP23	MRPL24	MRPS14	NDUFS2	PIP5K1A	PMF1	PMVK	PPOX	PPP2R5A	PSMB4	SCNM1	SSR2
		141	ADM	GMCL1	LMNA	LMNB1	NARF	PCGF2	PHC3	RBM15	SPDEF	TMPO	TOR1A	TOR1AIP1	UNC13D	URB2	ZNF239
		142	CBX4	DNAJB2	IFITM1	KLHDC5	LPP	NRXN1	PITPNC1	PITX2	PTPLB	RAC1	RBM8A	SFRP1	STX12	TLR4	UACA
		143	ALCAM	C14orf1	C14orf80	CCNK	DDX50	ERH	G2E3	GNPNAT1	PRMT5	PSMA6	REEP5	SUPT16H	TIMM9	TTLL5	WDR89
		144	AHR	ARNT	ARNTL	ARNTL2	DBP	EGLN1	EGLN2	EGLN3	EPAS1	HIF1A	HLF	PER1	PER3	RWDD3
		145	ATP6V1C1	CARD6	DCAF13	ENY2	FAM49B	FBXO18	HRSP12	LYPLA1	MYC	NDUFB9	NUDCD1	RNF139	TCEB1	WDYHV1
		146	ARL4D	DEXI	EIF2AK3	EIF2B1	EIF2B2	EIF2B3	EIF2B4	EIF2B5	EIF2S1	EIF2S2	GOLM1	STC2	UBE2F	ZFAND3
		147	ACSS2	C1RL	CAPN7	CCND2	DMTF1	DZIP3	FANCD2	HN1	POLD3	PSD3	SS18L1	TNFAIP1	VPS26A	XK
		148	ARID3B	CDH1	EIF2AK3	FNTB	ITSN1	LYPLA2	PDLIM2	RAB11FIP2	RANBP2	SLC8A2	SOCS4	ZC3HAV1	ZNF273
		149	ACACA	AFF1	AFF3	AKR1B10	CCNT1	DOT1L	HEXIM1	MLLT1	MLLT10	MLLT3	MLLT6	SLC38A2	TASP1
		150	ADRB2	ADRBK1	ADRBK2	AKAP12	GIT1	GNA15	GRK5	GRK6	NCS1	PDE4D	PPFIA3	SLC22A5	SLC9A3R1
		151	ATF3	DUSP5	GADD45B	GPR183	KLF10	MCL1	MEF2D	MYLIP	NR4A1	NR4A2	SOCS3	ZFP36L2
		152	ACTR2	ACTR3	ARAP1	ARPC3	ARPC4	ARPC5	ARPC5L	CTTN	HCLS1	HS1BP3	SERPIND1	WASF2
		153	ADAMTS1	AGPAT6	ANGPT2	IFT80	KIAA1199	NRP1	PLXNA2	SEMA3A	SEMA3B	SEMA3C	TINAGL1	VEGFA
		154	CLNS1A	GEMIN7	LSM11	PRMT5	SNRPB	SNRPD1	SST	SSTR1	STXBP2	STXBP3	WDR77
		155	AIF1L	CAPZB	CORO1C	GNB1	GNB2	GNG12	GNG4	GNG7	MYL6B	RIPK3
		156	DNAL4	KIAA2018	MTHFR	NFIB	OGDH	PITX1	PRKAR2B	RBM27	TBL1X	ZBTB6
		157	AKT1S1	BZW2	FKBP1A	MAPKAP1	MLST8	MTOR	PREX1	PRR5L	RPTOR
		158	CWC25	GORAB	MDM2	PIM3	ROCK2	SLC2A4RG	TGIF1	UGT2B7	ZNF766
		159	DDX17	DDX5	HIST1H1C	HNRNPAB	HNRNPH2	HNRNPL	MEGF8	PHKB	PURA
		160	AIFM3	DYRK3	ERI3	MTG1	PRNP	PTRH1	SCNM1	ZFYVE28
		161	CCDC88A	GUSB	HMGN2	ITPKA	LCP1	PDE3B	PRKACA	RSBN1
		162	PEX10	PEX13	PEX14	PEX16	PEX19	PEX3	PMP22	PXMP4
		163	ATP6V1B2	CTSA	GALNS	GBA	GLB1	MAOA	NEU1	RNF170
		164	E2F6	H2AFY2	KLHDC2	LETMD1	SETD8	SMS	WSB2	WT1
		165	AKTIP	ASCC2	ASS1	CDR2	IGSF9	NHP2L1	PRPF38A
		166	ANGPT2	CXCL5	ESM1	IL13RA2	IL8	MMP1	MMP10
		167	DBI	DCP1B	DCP2	DDX6	EDC3	NAGK	ZFP36
		168	LLPH	NFIB	NFIC	NFIX	RFX1	RFX2	ZBTB38
		169	ISL1	LDB1	PECR	SEPP1	SSBP2	SSBP3	TRIM33
		170	FOXA3	FOXC1	HMGB1	HOXB3	HOXC6	HOXD8
		171	IL1A	IL1B	IL1R2	IL1RN	IRAK2	S100A13
		172	CLP1	RANBP10	TSEN2	TSEN34	TSEN54
		173	DMPK	HSPB2	HSPB3	MRPL38	UBL5
		174	GCSH	ING4	MEAF6	PHF16	PHF17
		175	ALDOC	FDPS	HMGCR	HMGCS1	NFIA
		176	ORAI1	ORAI2	ORAI3	STIM1
		177	ABLIM2	ATF6	SCAP	SREBF2
		178	ETV7	IRF1	NLRC5	PRMT2
[truncated: 131 more columns]

## Sheet: S7
		Cantini et al. Supplementary Table S7: multiplex vs. single layers comparison.. The first column reports the tissue, the second the layer TF/miRNA/co-expression. Then the number of communities of each layer, the number of multiplex communities and finally the NMI between multiplex and layer partitions.
		Tissue	Layer	Number of communities	Number of Multiplex communities	NMI
		Gastric	TF	73	158	0
		Gastric	MIRNA	344	158	0.00171251
		Gastric	PPI	102	158	0.0372416
		Gastric	co-EXP	127	158	0.0571535
		Lung	TF	68	162	0
		Lung	MIRNA	327	162	0
		Lung	PPI	109	162	0.0398501
		Lung	co-EXP	118	162	0.114341
		Pancreas	TF	67	173	0
		Pancreas	MIRNA	321	173	0.00387643
		Pancreas	PPI	103	173	0.0652176
		Pancreas	co-EXP	137	173	0.107662
		Colon	TF	46	178	0
		Colon	MIRNA	184	178	0.0150938
		Colon	PPI	95	178	0.222413
		Colon	co-EXP	79	178	0.0877973

## Sheet: S8
		Cantini et al. Supplementary Table S8: enriched chromosomal locations tumor multiplex specific. The first column reports the chromosomal locartions, the second the tissue,the third the enrichment p-value and the fourth the enriched community.
		Chromosomal locations	Tissue	enrichment p-value	community number
		chr11q13	Colon	0	25
		chr17p13	Colon	0	72
		chr20p13	Colon	0	82
		chr7q22	Colon	0	103
		chr18p11	Colon	2.27551e-12	111
		chr7p13	Colon	1.58165e-10	98
		chr20q11	Colon	1.16545e-09	104114
		chr12q13	Colon	2.4326e-06	33
		chr6q24	Colon	1.68144e-05	97
		chr1q21	Colon	8.957e-05	135140
		chr2p13	Colon	0.00106834	51
		chr3q25	Colon	0.00192093	107
		chr3q27	Colon	0.00192093	107
		chr5q32	Colon	0.00198825	70
		chr12q13	Colon	0.00199078	59
		chr1q25	Colon	0.00213097	135
		chr4q22	Colon	0.00303636	108
		chr7p14	Colon	0.00360114	98
		chr3q26	Colon	0.00383127	107
		chr11q21	Colon	0.0042392	25
		chr10q25	Colon	0.00474297	95
		chr20q11	Gastric	0	5
		chr9q34	Gastric	0	40
		chr9q34	Gastric	0	50
		chr20p13	Gastric	7.87874e-06	118
		chr9q31	Gastric	1.11894e-05	50
		chr17q21	Gastric	0.000322865	4
		chr5q14	Gastric	0.000665548	75
		chr20p12	Gastric	0.000776628	5
		chr7q22	Gastric	0.00080752	134
		chr20q12	Gastric	0.00118408	43
		chr2p24	Gastric	0.00139343	106
		chr12q13	Gastric	0.00222619	132
		chr11q13	Lung	0	17116
		chr12q13	Lung	0	97
		chr18p11	Lung	0	111
		chr20p13	Lung	0	91
		chr1q21	Lung	1.72395e-12	19
		chr20q11	Lung	2.69445e-09	52
		chr1p35	Lung	1.19617e-06	60
		chr8p12	Lung	1.76287e-05	84
		chr5q13	Lung	3.99079e-05	30
		chr17p13	Lung	4.16502e-05	132
		chr7q22	Lung	0.000201187	17
		chr5q35	Lung	0.000363712	30
		chr15q22	Lung	0.000485018	104
		chr12q23	Lung	0.000561319	83
		chr11q21	Lung	0.000594739	25
		chr14q24	Lung	0.000830954	28
		chr6q21	Lung	0.000844143	71
		chr6q25	Lung	0.000844143	71
		chr14q13	Lung	0.00119546	28
		chr2q34	Lung	0.00160664	137
		chr13q34	Lung	0.00205483	139
		chr17q23	Pancreas	2.11862e-09	23
		chr18p11	Pancreas	1.41266e-06	11
		chr11q13	Pancreas	4.65099e-05	1
		chr1q32	Pancreas	0.000109922	43
		chr17p13	Pancreas	0.000163265	74
		chr11p15	Pancreas	0.000334381	166
		chr11q13	Pancreas	0.000356481	92
		chr6p22	Pancreas	0.00104623	109
		chr1q21	Pancreas	0.00133264	106

## Sheet: S9
		Cantini et al. Supplementary Table S9: enriched mirna motives. The first column reports the mirna motif, the second the tissue,the third the enrichment p-value and the fourth the enriched community.
		MicroRNA motives	Tissue	enrichment p-value	community number
		ACTGCAG,MIR-17-3P	Colon	0.0003506	137
		CACTGCC,MIR-34A,MIR-34C,MIR-449	Colon	0.000537072	76
		GAGCTGG,MIR-337	Colon	0.000610948	6
		TAATGTG,MIR-323	Colon	0.000623213	6
		GGCCAGT,MIR-193A,MIR-193B	Colon	0.000768784	26
		GAGCCAG,MIR-149	Colon	0.000915465	20
		CTCAGGG,MIR-125B,MIR-125A	Colon	0.00132643	148
		ATAACCT,MIR-154	Colon	0.0014163	104
		CCTGAGT,MIR-510	Colon	0.00173754	77
		TAATGTG,MIR-323	Colon	0.00213166	76
		CTCCAAG,MIR-432	Colon	0.00213773	11
		GCTGAGT,MIR-512-5P	Colon	0.00279821	9
		TCTATGA,MIR-376A,MIR-376B	Colon	0.00330863	21
		CCTGAGT,MIR-510	Colon	0.00385435	68
		ACACTCC,MIR-122A	Colon	0.00395224	22
		CTCAGGG,MIR-125B,MIR-125A	Colon	0.00433922	18
		AAGCCAT,MIR-135A,MIR-135B	Gastric	2.33457e-05	13
		TGCACTG,MIR-148A,MIR-152,MIR-148B	Gastric	3.3678e-05	15
		GACTGTT,MIR-212,MIR-132	Gastric	5.40103e-05	13
		CAATGCA,MIR-33	Gastric	6.61974e-05	13
		CATTTCA,MIR-203	Gastric	7.13489e-05	19
		CTACTGT,MIR-199A	Gastric	8.9237e-05	13
		CTTTGCA,MIR-527	Gastric	9.46902e-05	5
		GTCAGGA,MIR-378	Gastric	0.000100194	15
		CAGTGTT,MIR-141,MIR-200A	Gastric	0.000143444	17
		ATGTACA,MIR-493	Gastric	0.000164775	1
		GCAAAAA,MIR-129	Gastric	0.000178101	1
		AGGTGCA,MIR-500	Gastric	0.000196653	5
		GTACTGT,MIR-101	Gastric	0.000306131	13
		GCACCTT,MIR-18A,MIR-18B	Gastric	0.000339061	9
		CTTGTAT,MIR-381	Gastric	0.000442052	5
		CTTGTAT,MIR-381	Gastric	0.000664376	15
		ATTACAT,MIR-380-3P	Gastric	0.000668048	15
		CAGTGTT,MIR-141,MIR-200A	Gastric	0.0007113	13
		TCTCTCC,MIR-185	Gastric	0.000963413	81
		GGCAGCT,MIR-22	Gastric	0.0010515	33
		ATGAAGG,MIR-205	Gastric	0.00107681	94
		CTTGTAT,MIR-381	Gastric	0.0011429	106
		GCAAAAA,MIR-129	Gastric	0.0011429	106
		CCCACAT,MIR-299-3P	Gastric	0.00164849	39
		CCTGTGA,MIR-513	Gastric	0.00331267	119
		ACTGTAG,MIR-139	Lung	2.85237e-05	87
		TGCACTG,MIR-148A,MIR-152,MIR-148B	Lung	5.12047e-05	38
		GCTGAGT,MIR-512-5P	Lung	7.3551e-05	7
		GTGCAAA,MIR-507	Lung	0.0001279	48
		TCTAGAG,MIR-517	Lung	0.000185726	48
		CCTGCTG,MIR-214	Lung	0.000228969	12
		AAAGGAT,MIR-501	Lung	0.000285143	106
		GGCAGCT,MIR-22	Lung	0.000382451	150
		GCTCTTG,MIR-335	Lung	0.000402871	30
		GTGCAAA,MIR-507	Lung	0.000432532	42
		GTCAACC,MIR-380-5P	Lung	0.000476198	38
		GTTAAAG,MIR-302B	Lung	0.000545943	48
		CCTGCTG,MIR-214	Lung	0.000675764	37
		ATAGGAA,MIR-202	Lung	0.000681241	6
		CCTGTGA,MIR-513	Lung	0.000760533	63
		GTGCAAA,MIR-507	Lung	0.000824587	63
		CGGTGTG,MIR-220	Lung	0.000831976	7
		AACATTC,MIR-409-3P	Lung	0.000912046	87
		ACTGCAG,MIR-17-3P	Lung	0.00091991	30
		GTCAGGA,MIR-378	Lung	0.00111746	42
		ATAAGCT,MIR-21	Lung	0.00113494	31
		GAGCTGG,MIR-337	Lung	0.00119731	87
		AGTCTTA,MIR-499	Lung	0.00154106	74
		AAAGACA,MIR-511	Pancreas	2.67915e-06	41
		TCTGATC,MIR-383	Pancreas	5.60327e-06	3
		GAGCTGG,MIR-337	Pancreas	4.24392e-05	43
		ATGTCAC,MIR-489	Pancreas	6.49528e-05	41
		TAATGTG,MIR-323	Pancreas	7.54132e-05	21
		CAATGCA,MIR-33	Pancreas	7.64435e-05	41
		ATGTTAA,MIR-302C	Pancreas	0.000131347	41
		GGCAGAC,MIR-346	Pancreas	0.000269543	41
		GTGCAAA,MIR-507	Pancreas	0.000288467	3
		GGGCATT,MIR-365	Pancreas	0.000358231	17
		TTTTGAG,MIR-373	Pancreas	0.000380512	3
		GAGCTGG,MIR-337	Pancreas	0.000398206	56
		GAGCTGG,MIR-337	Pancreas	0.000477717	6
		ACACTCC,MIR-122A	Pancreas	0.000959281	52
		TACTTGA,MIR-26A,MIR-26B	Pancreas	0.000982467	30
		CTATGCA,MIR-153	Pancreas	0.00116284	41
		TTTTGAG,MIR-373	Pancreas	0.00132009	41
		GTTTGTT,MIR-495	Pancreas	0.00133146	91
		CCACACA,MIR-147	Pancreas	0.00159824	28
		GTGCCAT,MIR-183	Pancreas	0.00191124	89

## Sheet: S10
			Cantini et al. Supplementary Table S10: enriched TF motives. The first column reports the TF motif, the second the tissue,the third the enrichment p-value and the fourth the enriched community.
			TF motives	Tissue	enrichment p-value	community number
			V$MYOD_Q6	Colon	5.655e-05	3
			V$GATA3_01	Colon	0.000310948	92
			V$POU1F1_Q6	Colon	0.000310948	92
			V$EFC_Q6	Colon	0.000313337	92
			V$P53_DECAMER_Q2	Colon	0.000313337	92
			V$MMEF2_Q6	Colon	0.000317912	92
			V$CDP_01	Colon	0.00035597	92
			V$GATA2_01	Colon	0.000496326	92
			V$MYB_Q3	Colon	0.000512726	6
			V$P53_DECAMER_Q2	Colon	0.000551459	6
			V$NCX_01	Colon	0.000798396	6
			V$CREBP1CJUN_01	Colon	0.0009289	7
			V$SP1_Q6	Colon	0.00125434	16
			V$STAT3_02	Colon	0.00127137	92
			V$SP1_Q4_01	Colon	0.00129417	16
			V$CREBP1_01	Colon	0.00131498	31
			V$CREB_Q4	Colon	0.001507	16
			V$SP1_Q4_01	Colon	0.00212996	26
			V$OLF1_01	Colon	0.00218468	131
			V$POU3F2_02	Colon	0.00262304	141
			V$GATA_C	Colon	0.00295284	115
			V$RREB1_01	Colon	0.00304312	92
			V$PPARA_02	Colon	0.00311585	6
			V$STAT5A_04	Colon	0.00324014	92
			V$MEF2_02	Colon	0.0038026	28
			V$HNF6_Q6	Colon	0.00384932	132
			V$E47_02	Colon	0.00397154	92
			V$P53_02	Colon	0.00397154	92
			V$CREB_Q4	Colon	0.0040495	31
			V$ZIC1_01	Colon	0.00406729	92
			V$ZIC1_01	Colon	0.00408717	132
			V$GR_Q6	Colon	0.00421589	92
			V$OLF1_01	Colon	0.00423283	92
			V$CREBP1_01	Colon	0.0043596	18
			V$IK1_01	Colon	0.00442124	92
			V$P53_DECAMER_Q2	Colon	0.00460348	99
			V$P53_DECAMER_Q2	Colon	0.00496828	78
			V$LBP1_Q6	Colon	0.00510533	76
			V$ICSBP_Q6	Gastric	0	7
			V$E2F1_Q3_01	Gastric	6.92076e-07	15
			V$HSF2_01	Gastric	5.76736e-06	20
			V$PAX4_04	Gastric	6.03671e-06	86
			V$AREB6_04	Gastric	1.19843e-05	15
			V$AML_Q6	Gastric	2.59818e-05	140
			V$E12_Q6	Gastric	4.48806e-05	19
			V$AP1_Q6_01	Gastric	4.60304e-05	19
			CCAWWNAAGG_V$SRF_Q4	Gastric	4.64557e-05	143
			V$WHN_B	Gastric	4.8072e-05	13
			V$PAX3_B	Gastric	4.86121e-05	143
			V$AP1_Q4	Gastric	5.12433e-05	88
			V$FREAC2_01	Gastric	5.38901e-05	13
			V$GATA_C	Gastric	5.79682e-05	13
			V$PAX4_04	Gastric	7.04266e-05	15
			V$VDR_Q3	Gastric	8.21289e-05	15
			V$ATF6_01	Gastric	0.000102068	143
			V$MEF2_Q6_01	Gastric	0.000112689	5
			V$SP1_Q2_01	Gastric	0.000113035	5
			V$FOXO4_01	Gastric	0.000116347	15
			V$FOXO3_01	Gastric	0.000120399	15
			V$CMYB_01	Gastric	0.000130446	15
			V$AP2_Q6	Gastric	0.000133744	5
			V$FREAC2_01	Gastric	0.000159044	15
			V$E12_Q6	Gastric	0.000160355	9
			V$FREAC4_01	Gastric	0.000162097	15
			V$ER_Q6_01	Gastric	0.0001843	15
			V$HNF4_Q6	Gastric	0.000187159	56
			V$AHR_Q5	Gastric	0.000193398	13
			V$GATA_Q6	Gastric	0.000229783	20
			V$HSF_Q6	Gastric	0.000229783	20
			V$AHR_Q5	Gastric	0.000239462	19
			V$TEF1_Q6	Gastric	0.000248863	69
			V$FOXO4_01	Gastric	0.000269827	13
			V$TBP_01	Gastric	0.000269827	13
			TCANNTGAY_V$SREBP1_01	Gastric	0.0002791	23
			V$PBX1_01	Gastric	0.000286732	13
			V$FOXO4_02	Gastric	0.000297308	13
			V$FREAC4_01	Gastric	0.000328884	13
			V$YY1_02	Gastric	0.000337685	10
			V$RFX1_02	Gastric	0.000354286	70
			V$SMAD4_Q6	Gastric	0.00039949	19
			V$VDR_Q3	Gastric	0.000429318	143
			TCANNTGAY_V$SREBP1_01	Gastric	0.000441157	132
			V$ATF1_Q6	Gastric	0.000450357	143
			V$E47_01	Gastric	0.000495081	19
			V$TATA_C	Gastric	0.000509392	81
			V$AP2ALPHA_01	Gastric	0.000513023	22
			V$RSRFC4_Q2	Gastric	0.000513255	5
			V$ICSBP_Q6	Gastric	0.000555806	51
			V$MYOD_Q6	Gastric	0.00058364	1
			V$NFMUE1_Q6	Gastric	0.00058364	1
			V$MYOD_Q6	Gastric	0.000650172	9
			V$VDR_Q3	Gastric	0.000659171	5
			RACCACAR_V$AML_Q6	Gastric	0.000708616	72
			V$HSF2_01	Gastric	0.000744862	140
			V$ER_Q6_02	Gastric	0.000749124	9
			V$AML_Q6	Gastric	0.000754068	72
			V$ER_Q6	Gastric	0.00079331	22
			RACCACAR_V$AML_Q6	Gastric	0.000838644	9
			V$LMO2COM_01	Gastric	0.000852583	9
			V$HNF3B_01	Gastric	0.000883425	15
			V$FOXD3_01	Gastric	0.000977412	13
			V$AP1_Q2_01	Gastric	0.000979482	88
			V$AP2REP_01	Gastric	0.00104992	52
			V$SOX9_B1	Gastric	0.00119611	63
			V$HSF2_01	Gastric	0.00120276	44
			V$OCT_C	Gastric	0.00163484	54
			V$OCT1_01	Gastric	0.00163484	54
			V$GR_Q6	Gastric	0.00173546	79
			V$PAX4_02	Gastric	0.00183629	100
			V$SP1_Q2_01	Gastric	0.00195911	100
			V$PAX_Q6	Gastric	0.00225748	100
			V$NF1_Q6_01	Gastric	0.00246911	100
			V$STAT1_02	Gastric	0.00285515	93
			V$FOXJ2_01	Lung	2.46514e-05	48
			CGTSACG_V$PAX3_B	Lung	4.93414e-05	41
			V$OCT1_03	Lung	6.0579e-05	106
			V$HFH1_01	Lung	6.86851e-05	106
			V$GR_Q6_01	Lung	8.83154e-05	106
			V$NKX25_01	Lung	0.00010934	48
			V$AP2_Q3	Lung	0.000113741	5
			V$ATF_B	Lung	0.000129854	41
			V$HFH3_01	Lung	0.000129905	41
			V$BACH1_01	Lung	0.000152088	11
			CGTSACG_V$PAX3_B	Lung	0.000189974	29
			V$ETS1_B	Lung	0.000206379	7
			V$MYB_Q6	Lung	0.00021277	10
			V$BACH1_01	Lung	0.000212945	38
			V$MYB_Q6	Lung	0.000212945	38
			V$AP2_Q3	Lung	0.00024603	89
			V$ZF5_B	Lung	0.000253408	42
			V$GR_Q6_01	Lung	0.000278951	33
			V$MYB_Q5_01	Lung	0.000285879	87
			V$HFH1_01	Lung	0.000329229	41
			V$BACH1_01	Lung	0.00040344	41
			V$HFH3_01	Lung	0.000488246	48
			V$FOX_Q2	Lung	0.000671483	18
			TTCYNRGAA_V$STAT5B_01	Lung	0.000736852	8
			V$RREB1_01	Lung	0.000940848	33
			V$P53_02	Lung	0.00110141	48
			V$ETS1_B	Lung	0.00113817	48
			V$FOX_Q2	Lung	0.00119197	106
			V$NMYC_01	Lung	0.0012179	48
			V$BACH1_01	Lung	0.00142934	47
			V$ZF5_B	Lung	0.00158426	106
			V$CEBPA_01	Lung	0.00159566	106
			V$FOXO4_02	Lung	0.00159921	106
			V$MYOGNF1_01	Lung	0.00159921	106
			V$RFX1_01	Lung	0.00159921	106
			V$CREBP1_01	Lung	0.0016239	87
			V$MYOD_01	Lung	0.00163431	106
			V$ER_Q6_01	Lung	0.00165016	106
			V$ATF_B	Lung	0.00182031	87
			TTCYNRGAA_V$STAT5B_01	Lung	0.00235148	119
			V$NFY_Q6_01	Lung	0.00235221	125
			V$HNF1_Q6	Pancreas	1.22266e-08	2
			V$HNF1_01	Pancreas	1.79465e-06	2
			V$IRF1_Q6	Pancreas	2.68641e-06	29
			V$COREBINDINGFACTOR_Q6	Pancreas	5.82114e-06	99
			V$TAXCREB_01	Pancreas	2.27102e-05	43
			V$ZIC1_01	Pancreas	3.20182e-05	160
			V$CEBPB_02	Pancreas	3.32382e-05	111
			V$IRF1_Q6	Pancreas	3.46636e-05	85
			V$FREAC3_01	Pancreas	3.85631e-05	21
			V$RORA2_01	Pancreas	7.04807e-05	3
			V$PXR_Q2	Pancreas	7.7074e-05	134
			V$IRF7_01	Pancreas	0.000110503	61
			V$FREAC3_01	Pancreas	0.000148355	41
			V$NMYC_01	Pancreas	0.000227886	150
			V$MEF2_03	Pancreas	0.000236619	43
			V$CEBPB_01	Pancreas	0.000342294	43
			V$MZF1_01	Pancreas	0.000384039	28
			V$AP4_Q5	Pancreas	0.000387088	12
			V$FOXO1_02	Pancreas	0.000391882	28
			V$DR3_Q4	Pancreas	0.000395472	33
			V$FOXO3_01	Pancreas	0.000408656	28
			V$CMYB_01	Pancreas	0.000435636	28
			V$OCT1_07	Pancreas	0.000472073	41
			V$DR1_Q3	Pancreas	0.000477717	6
			V$GR_Q6_01	Pancreas	0.000493482	11
			V$GATA1_02	Pancreas	0.000518856	60
			V$HTF_01	Pancreas	0.000530272	67
			V$CEBPB_02	Pancreas	0.000547449	21
			V$CDC5_01	Pancreas	0.000568901	146
			V$STAT5B_01	Pancreas	0.000582292	111
			V$HNF4ALPHA_Q6	Pancreas	0.000603622	28
			V$IK2_01	Pancreas	0.000611531	30
			V$OCT1_06	Pancreas	0.000619504	32
			TGACCTTG_V$SF1_Q6	Pancreas	0.000661185	3
			V$CEBPA_01	Pancreas	0.000700978	83
			V$CEBPB_02	Pancreas	0.000844634	83
			V$CDC5_01	Pancreas	0.000923855	36
			V$OSF2_Q6	Pancreas	0.000923855	36
			V$YY1_Q6	Pancreas	0.000939366	62
			V$LYF1_01	Pancreas	0.00114811	44
			V$YY1_02	Pancreas	0.00119208	91
			V$PBX1_02	Pancreas	0.00127117	79
			V$SF1_Q6	Pancreas	0.00134277	24
			V$HNF3_Q6	Pancreas	0.00143689	43
			V$ALPHACP1_01	Pancreas	0.00150218	121
			V$HNF6_Q6	Pancreas	0.00151271	41
			V$EGR3_01	Pancreas	0.00158031	45
			V$BRN2_01	Pancreas	0.00159484	97
			V$NKX62_Q2	Pancreas	0.00169413	39
			V$YY1_02	Pancreas	0.00171227	45
			V$CEBPA_01	Pancreas	0.00171285	41
			V$DR1_Q3	Pancreas	0.00179929	39
			V$FOXO3_01	Pancreas	0.00199437	117
			V$MEF2_Q6_01	Pancreas	0.00217863	134
			V$TBP_01	Pancreas	0.00217863	134
			V$NFY_C	Pancreas	0.00233938	109
			V$CDP_02	Pancreas	0.00235026	96
			V$ER_Q6	Pancreas	0.00247015	134

[truncated: 5 more sheets: S11, S12, S13, S14, S15]
